# Supplementary material for: Robust MPC for polytopic uncertain systems via a high-rate network with the round-robin scheduling
Source: PeerJ Comput Sci. 2023 Mar 10;9:e1269. doi: 10.7717/peerj-cs.1269 (PMC10280437; doi:10.7717/peerj-cs.1269)
Supplement: Supplemental Information 1 [file peerj-cs-09-1269-s001.zip]

Archive with 20 entries (19 files):
- Computer Code/
- Computer Code/1-2.fig
- Computer Code/234.eps
- Computer Code/LMI_kaihuan_fasan.m
- Computer Code/LMI_kaihuan_wending.m
- Computer Code/d2.fig
- Computer Code/d3.fig
- Computer Code/d33.fig
- Computer Code/d4.fig
- Computer Code/figure1-1.eps
- Computer Code/figure1-2.eps
- Computer Code/figure1-3.eps
- Computer Code/figure2-1.eps
- Computer Code/figure2-2.eps
- Computer Code/figure2-3.eps
- Computer Code/fs-figure2.eps
- Computer Code/fs6.fig
- Computer Code/fsd2.fig
- Computer Code/fsd4.fig
- Computer Code/wdd4.fig
