# Supplementary material for: Robust MPC for polytopic uncertain systems via a high-rate network with the round-robin scheduling
Source: PeerJ Comput Sci. 2023 Mar 10;9:e1269. doi: 10.7717/peerj-cs.1269 (PMC10280437; doi:10.7717/peerj-cs.1269)
Supplement: Supplemental Information 1 [file peerj-cs-09-1269-s001.zip › Computer Code/1-2.fig]

Portrait
Center
Inches
Letter
100.0
Single
-2
1200 2
0 32 #000000
0 33 #ffffff
6 1125 3640 9075 9560
3 1 0 0 0 32 50 0 20 0.000 0 0 0 16
2091 4065
2078 4073
2068 4093
2064 4115
2064 4149
2069 4168
2081 4181
2093 4186
2111 4186
2123 4178
2134 4158
2138 4139
2138 4112
2134 4093
2123 4073
2111 4065
1 1
1 1
1 1
1 1
1 1
1 1
1 1
1 1
3 1 0 0 0 33 49 0 20 0.000 0 0 0 12
2106 4074
2115 4084
2127 4111
2128 4128
2117 4160
2107 4172
2093 4172
2083 4160
2072 4130
2073 4114
2086 4085
2095 4074
1 1
1 1
1 1
1 1
1 1
1 1
3 1 0 0 0 32 50 0 20 0.000 0 0 0 27
2212 4111
2215 5619
2218 5979
2222 5710
2273 5702
2221 5699
2221 5311
2273 5303
2221 5300
2221 4911
2273 4903
2221 4901
2221 4512
2273 4504
2221 4501
2221 4121
2814 4121
2822 4172
2825 4121
3418 4121
3426 4172
3429 4121
4022 4121
4029 4172
4032 4121
4727 4117
4317 4115
0
1 1
0
0
0
0
0
0
0
0
0
0
0
0
0
0
0
0
0
0
0
0
0
0
1 1
3 1 0 0 0 32 50 0 20 0.000 0 0 0 6
5000 4114
4988 4116
5022 4120
5047 4120
5075 4116
5061 4114
1 1
1 1
1 1
3 1 0 0 0 32 50 0 20 0.000 0 0 0 6
5149 4113
5147 4115
5161 4120
5169 4120
5175 4114
5169 4112
1 1
1 1
1 1
3 1 0 0 0 32 50 0 20 0.000 0 0 0 6
5195 4113
5193 4115
5207 4120
5215 4120
5221 4114
5216 4112
1 1
1 1
1 1
3 1 0 0 0 32 50 0 20 0.000 0 0 0 6
5297 4113
5295 4115
5309 4120
5317 4120
5323 4114
5318 4112
1 1
1 1
1 1
3 1 0 0 0 32 50 0 20 0.000 0 0 0 6
5340 4113
5335 4116
5353 4120
5365 4120
5378 4115
5371 4113
1 1
1 1
1 1
3 1 0 0 0 32 50 0 20 0.000 0 0 0 6
5442 4113
5437 4116
5455 4120
5468 4120
5480 4115
5473 4113
1 1
1 1
1 1
3 1 0 0 0 32 50 0 20 0.000 0 0 0 6
5610 4114
5599 4116
5627 4120
5650 4120
5678 4116
5667 4114
1 1
1 1
1 1
3 1 0 0 0 32 50 0 20 0.000 0 0 0 6
5743 4113
5741 4115
5755 4120
5763 4120
5769 4114
5764 4112
1 1
1 1
1 1
3 1 0 0 0 32 50 0 20 0.000 0 0 0 6
7953 4113
7951 4115
7965 4120
7973 4120
7979 4114
7974 4112
1 1
1 1
1 1
3 1 0 0 0 32 50 0 20 0.000 0 0 0 46
7983 4116
8248 4121
8248 4500
8197 4508
8248 4511
8248 4899
8197 4907
8248 4910
8248 5299
8197 5307
8248 5309
8248 5698
8197 5706
8248 5709
8248 6089
7655 6089
7647 6038
7644 6089
7051 6089
7043 6038
7041 6089
6448 6089
6440 6038
6437 6089
5844 6089
5836 6038
5834 6089
5241 6089
5233 6038
5230 6089
4637 6089
4629 6038
4626 6089
4033 6089
4026 6038
4023 6089
3430 6089
3422 6038
3419 6089
2826 6089
2818 6038
2816 6089
2380 6093
3605 6095
8257 6099
8257 4111
0
0
0
0
0
0
0
0
0
0
0
0
0
0
0
0
0
0
0
0
0
0
0
0
0
0
0
0
0
0
0
0
0
0
0
0
0
0
0
0
0
0
1 1
0
0
3 1 0 0 0 32 50 0 20 0.000 0 0 0 6
5234 4121
5231 4127
5231 4152
5234 4157
5239 4145
5239 4134
1 1
1 1
1 1
3 1 0 0 0 32 50 0 20 0.000 0 0 0 6
4630 4140
4628 4145
4628 4171
4630 4176
4635 4163
4635 4153
1 1
1 1
1 1
3 1 0 0 0 32 50 0 20 0.000 0 0 0 6
6440 4139
6437 4144
6438 4165
6441 4167
6446 4153
6446 4145
1 1
1 1
1 1
3 1 0 0 0 32 50 0 20 0.000 0 0 0 6
7043 4139
7041 4144
7042 4165
7044 4167
7050 4153
7049 4145
1 1
1 1
1 1
3 1 0 0 0 32 50 0 20 0.000 0 0 0 6
7647 4139
7645 4144
7645 4165
7648 4167
7653 4153
7653 4145
1 1
1 1
1 1
3 1 0 0 0 32 50 0 20 0.000 0 0 0 4
7143 4223
7143 4882
8109 4882
8109 4223
0
0
0
0
3 1 0 0 0 33 49 0 20 0.000 0 0 0 4
8099 4232
8099 4873
7152 4873
7152 4232
0
0
0
0
3 1 0 0 0 32 48 0 20 0.000 0 0 0 11
7853 4316
7849 4322
7849 4336
7839 4344
7811 4348
7807 4354
7807 4411
7809 4413
7867 4419
7867 4339
7863 4316
1 1
1 1
1 1
1 1
0
1 1
3 1 0 0 0 33 47 0 20 0.000 0 0 0 10
7844 4353
7849 4362
7849 4400
7844 4409
7827 4409
7818 4402
7812 4387
7812 4374
7818 4359
7827 4353
1 1
1 1
1 1
1 1
1 1
3 1 0 0 0 32 48 0 20 0.000 0 0 0 13
8011 4316
7996 4331
7960 4385
7996 4390
8006 4397
8006 4412
8010 4418
8020 4418
8025 4411
8028 4393
8028 4370
8025 4332
8019 4316
1 1
0
1 1
1 1
1 1
1 1
1 1
3 1 0 0 0 33 47 0 20 0.000 0 0 0 8
8004 4344
8006 4352
8006 4373
8000 4381
7981 4381
7980 4377
7993 4352
8000 4344
1 1
1 1
1 1
1 1
3 1 0 0 0 32 48 0 20 0.000 0 0 0 6
7898 4346
7891 4348
7914 4352
7930 4352
7948 4348
7939 4346
1 1
1 1
1 1
3 1 0 0 0 32 48 0 20 0.000 0 0 0 8
7900 4371
7886 4376
7886 4386
7900 4390
7936 4390
7951 4386
7951 4376
7936 4371
1 1
1 1
1 1
1 1
3 1 0 0 0 32 48 0 20 0.000 0 0 0 11
7853 4511
7849 4517
7849 4531
7839 4539
7811 4543
7807 4549
7807 4606
7809 4608
7867 4614
7867 4534
7863 4511
1 1
1 1
1 1
1 1
0
1 1
3 1 0 0 0 33 47 0 20 0.000 0 0 0 10
7844 4548
7849 4557
7849 4595
7844 4604
7827 4604
7818 4597
7812 4582
7812 4569
7818 4554
7827 4548
1 1
1 1
1 1
1 1
1 1
3 1 0 0 0 32 48 0 20 0.000 0 0 0 28
7991 4511
7979 4513
7972 4520
7969 4527
7969 4538
7974 4538
7987 4525
7997 4520
8010 4520
8016 4526
8016 4542
8011 4548
7999 4548
8002 4556
8025 4581
8026 4588
8008 4605
8002 4605
7971 4586
7968 4586
7974 4603
7988 4608
8029 4608
8030 4607
8027 4543
8026 4522
8025 4514
8015 4511
1 1
1 1
1 1
1 1
1 1
1 1
1 1
1 1
1 1
1 1
1 1
1 1
1 1
1 1
3 1 0 0 0 32 48 0 20 0.000 0 0 0 6
7898 4541
7891 4543
7914 4547
7930 4547
7948 4543
7939 4541
1 1
1 1
1 1
3 1 0 0 0 32 48 0 20 0.000 0 0 0 8
7900 4566
7886 4571
7886 4581
7900 4585
7936 4585
7951 4581
7951 4571
7936 4566
1 1
1 1
1 1
1 1
3 1 0 0 0 32 48 0 20 0.000 0 0 0 11
7853 4715
7849 4721
7849 4736
7839 4743
7811 4747
7807 4753
7807 4810
7809 4813
7867 4818
7867 4738
7863 4715
1 1
1 1
1 1
1 1
0
1 1
3 1 0 0 0 33 47 0 20 0.000 0 0 0 10
7844 4752
7849 4761
7849 4799
7844 4808
7827 4808
7818 4802
7812 4786
7812 4774
7818 4758
7827 4752
1 1
1 1
1 1
1 1
1 1
3 1 0 0 0 32 48 0 20 0.000 0 0 0 24
7993 4715
7980 4717
7972 4724
7969 4731
7969 4739
7978 4738
8001 4723
8009 4723
8024 4738
8019 4749
7982 4791
7969 4808
7969 4815
7985 4817
8032 4815
8034 4814
7999 4808
7988 4805
7988 4801
7999 4789
8025 4762
8034 4744
8031 4727
8019 4718
1 1
1 1
1 1
1 1
1 1
1 1
1 1
1 1
1 1
1 1
1 1
1 1
3 1 0 0 0 32 48 0 20 0.000 0 0 0 6
7898 4745
7891 4747
7914 4752
7930 4752
7948 4747
7939 4745
1 1
1 1
1 1
3 1 0 0 0 32 48 0 20 0.000 0 0 0 8
7900 4771
7886 4775
7886 4785
7900 4789
7936 4789
7951 4785
7951 4775
7936 4771
1 1
1 1
1 1
1 1
3 1 0 0 0 32 50 0 20 0.000 0 0 0 14
1952 4464
1939 4473
1928 4494
1924 4517
1928 4555
1936 4573
1957 4587
1966 4587
1987 4573
1995 4555
1998 4517
1995 4494
1984 4473
1971 4464
1 1
1 1
1 1
1 1
1 1
1 1
1 1
3 1 0 0 0 33 49 0 20 0.000 0 0 0 14
1966 4474
1974 4482
1985 4501
1989 4517
1989 4536
1983 4552
1965 4577
1961 4578
1940 4560
1934 4545
1934 4520
1938 4501
1948 4482
1957 4474
1 1
1 1
1 1
1 1
1 1
1 1
1 1
3 1 0 0 0 32 50 0 20 0.000 0 0 0 30
2093 4464
2081 4469
2069 4482
2064 4491
2064 4500
2072 4497
2091 4479
2104 4474
2115 4481
2119 4491
2119 4509
2107 4529
2076 4558
2064 4573
2064 4582
2080 4585
2121 4585
2138 4582
2138 4573
2128 4570
2105 4572
2093 4571
2085 4567
2092 4557
2117 4537
2130 4520
2137 4500
2134 4485
2122 4470
2110 4464
1 1
1 1
1 1
1 1
1 1
1 1
1 1
1 1
1 1
1 1
1 1
1 1
1 1
1 1
1 1
3 1 0 0 0 32 50 0 20 0.000 0 0 0 6
1874 4540
1869 4542
1882 4547
1892 4547
1905 4542
1900 4540
1 1
1 1
1 1
3 1 0 0 0 32 50 0 20 0.000 0 0 0 10
1671 4557
1671 4557
1697 4586
1706 4594
1711 4594
1710 4588
1704 4571
1713 4567
1784 4561
1782 4560
1 1
1 1
1 1
1 1
1 1
3 1 0 0 0 32 50 0 20 0.000 0 0 0 25
1609 4628
1599 4626
1599 4636
1607 4644
1631 4659
1631 4660
1607 4674
1599 4683
1599 4693
1608 4691
1638 4670
1642 4670
1674 4691
1687 4696
1692 4690
1685 4680
1651 4652
1683 4642
1692 4636
1692 4626
1689 4622
1681 4623
1670 4629
1644 4648
1640 4648
1 1
1 1
1 1
1 1
1 1
1 1
1 1
1 1
0
1 1
1 1
1 1
1 1
3 1 0 0 0 32 50 0 20 0.000 0 0 0 26
1625 4771
1613 4777
1597 4793
1590 4803
1590 4810
1597 4822
1613 4846
1629 4854
1658 4854
1675 4849
1687 4837
1692 4823
1692 4801
1686 4786
1671 4774
1664 4772
1664 4782
1669 4790
1681 4802
1683 4813
1677 4829
1668 4836
1650 4836
1646 4826
1646 4781
1641 4771
1 1
1 1
1 1
1 1
1 1
1 1
1 1
1 1
1 1
1 1
1 1
1 1
1 1
3 1 0 0 0 33 49 0 20 0.000 0 0 0 8
1631 4789
1636 4798
1636 4828
1632 4836
1618 4831
1612 4821
1608 4796
1612 4789
1 1
1 1
1 1
1 1
3 1 0 0 0 32 50 0 20 0.000 0 0 0 16
1952 4864
1939 4872
1929 4891
1924 4914
1924 4948
1929 4967
1942 4979
1954 4984
1972 4984
1984 4976
1994 4956
1999 4937
1999 4910
1994 4891
1984 4872
1971 4864
1 1
1 1
1 1
1 1
1 1
1 1
1 1
1 1
3 1 0 0 0 33 49 0 20 0.000 0 0 0 12
1967 4873
1976 4883
1989 4912
1990 4928
1979 4959
1969 4970
1954 4970
1944 4959
1933 4928
1934 4912
1947 4883
1956 4873
1 1
1 1
1 1
1 1
1 1
1 1
3 1 0 0 0 32 50 0 20 0.000 0 0 0 15
2115 4861
2068 4927
2054 4948
2054 4954
2067 4956
2102 4956
2110 4961
2111 4986
2113 4986
2120 4967
2127 4958
2140 4949
2139 4945
2126 4936
2119 4917
0
1 1
1 1
1 1
1 1
1 1
1 1
1 1
3 1 0 0 0 33 49 0 20 0.000 0 0 0 10
2108 4891
2110 4901
2110 4926
2103 4939
2086 4945
2078 4946
2073 4941
2078 4929
2096 4902
2104 4891
1 1
1 1
1 1
1 1
1 1
3 1 0 0 0 32 50 0 20 0.000 0 0 0 20
1620 4873
1599 4877
1599 4887
1616 4891
1660 4891
1673 4896
1680 4914
1681 4925
1675 4934
1656 4938
1616 4938
1599 4942
1599 4952
1615 4956
1655 4956
1676 4951
1687 4938
1691 4919
1689 4873
1689 4873
1 1
1 1
1 1
1 1
1 1
1 1
1 1
1 1
1 1
1 1
3 1 0 0 0 32 50 0 20 0.000 0 0 0 6
1874 4939
1869 4941
1882 4947
1892 4947
1905 4941
1900 4939
1 1
1 1
1 1
3 1 0 0 0 32 50 0 20 0.000 0 0 0 8
1590 4984
1562 4988
1562 4999
1590 5003
1664 5003
1692 4999
1692 4988
1664 4984
1 1
1 1
1 1
1 1
3 1 0 0 0 32 50 0 20 0.000 0 0 0 23
1619 5021
1607 5026
1593 5051
1593 5065
1604 5094
1612 5105
1623 5105
1627 5101
1627 5091
1623 5086
1613 5086
1609 5076
1609 5049
1614 5040
1631 5040
1636 5049
1637 5072
1640 5087
1649 5101
1660 5105
1684 5101
1688 5091
1690 5021
1 1
1 1
1 1
1 1
1 1
1 1
1 1
1 1
1 1
1 1
1 1
0
3 1 0 0 0 33 49 0 20 0.000 0 0 0 12
1666 5040
1674 5047
1680 5063
1683 5073
1683 5083
1677 5086
1663 5086
1654 5080
1648 5064
1646 5053
1646 5044
1652 5040
1 1
1 1
1 1
1 1
1 1
1 1
3 1 0 0 0 32 50 0 20 0.000 0 0 0 15
1601 5124
1599 5127
1607 5134
1623 5142
1669 5159
1613 5183
1600 5192
1605 5198
1627 5193
1673 5175
1692 5164
1692 5157
1675 5147
1634 5130
1613 5124
1 1
1 1
0
1 1
1 1
1 1
1 1
1 1
3 1 0 0 0 32 50 0 20 0.000 0 0 0 16
1949 5254
1939 5262
1929 5281
1924 5304
1924 5338
1929 5357
1942 5369
1954 5374
1972 5374
1984 5366
1994 5346
1999 5326
1999 5295
1992 5276
1976 5260
1964 5254
1 1
1 1
1 1
1 1
1 1
1 1
1 1
1 1
3 1 0 0 0 33 49 0 20 0.000 0 0 0 12
1967 5263
1976 5274
1987 5304
1988 5323
1979 5350
1969 5360
1954 5360
1944 5349
1933 5318
1934 5302
1947 5273
1956 5263
1 1
1 1
1 1
1 1
1 1
1 1
3 1 0 0 0 32 50 0 20 0.000 0 0 0 26
2098 5254
2086 5260
2070 5276
2064 5298
2064 5336
2069 5357
2081 5369
2093 5374
2110 5374
2122 5368
2135 5352
2137 5337
2129 5302
2124 5299
2085 5304
2073 5303
2073 5297
2079 5286
2097 5262
2102 5261
2118 5276
2127 5281
2136 5281
2135 5275
2122 5260
2112 5254
1 1
1 1
1 1
1 1
1 1
1 1
1 1
1 1
1 1
1 1
1 1
1 1
1 1
3 1 0 0 0 33 49 0 20 0.000 0 0 0 10
2109 5309
2120 5316
2126 5331
2126 5344
2119 5359
2110 5365
2093 5361
2086 5349
2082 5315
2085 5309
1 1
1 1
1 1
1 1
1 1
3 1 0 0 0 32 50 0 20 0.000 0 0 0 26
1628 5263
1618 5266
1607 5274
1600 5284
1594 5300
1598 5316
1613 5339
1629 5346
1658 5346
1675 5341
1687 5329
1692 5315
1692 5293
1686 5279
1671 5266
1664 5264
1664 5274
1669 5282
1681 5294
1683 5305
1677 5321
1668 5328
1650 5328
1646 5318
1646 5275
1641 5263
1 1
1 1
1 1
1 1
1 1
1 1
1 1
1 1
1 1
1 1
1 1
1 1
1 1
3 1 0 0 0 33 49 0 20 0.000 0 0 0 8
1631 5281
1636 5290
1636 5320
1632 5328
1618 5323
1612 5313
1608 5288
1612 5281
1 1
1 1
1 1
1 1
3 1 0 0 0 32 50 0 20 0.000 0 0 0 6
1874 5329
1869 5331
1882 5337
1892 5337
1905 5331
1900 5329
1 1
1 1
1 1
3 1 0 0 0 32 50 0 20 0.000 0 0 0 22
1602 5363
1601 5363
1600 5378
1592 5384
1570 5385
1570 5386
1588 5393
1598 5400
1606 5413
1608 5412
1609 5397
1623 5393
1681 5393
1692 5389
1692 5371
1688 5365
1678 5365
1674 5369
1674 5379
1659 5384
1624 5384
1608 5378
1 1
1 1
1 1
1 1
1 1
1 1
1 1
1 1
1 1
1 1
1 1
3 1 0 0 0 32 50 0 20 0.000 0 0 0 23
1618 5421
1607 5425
1594 5450
1591 5466
1598 5485
1606 5496
1621 5501
1627 5500
1627 5490
1623 5486
1613 5486
1609 5475
1609 5448
1614 5439
1631 5439
1636 5448
1637 5472
1640 5487
1649 5500
1660 5505
1684 5500
1688 5491
1690 5421
1 1
1 1
1 1
1 1
1 1
1 1
1 1
1 1
1 1
1 1
1 1
0
3 1 0 0 0 33 49 0 20 0.000 0 0 0 10
1666 5439
1675 5448
1682 5469
1682 5480
1677 5486
1668 5486
1652 5479
1646 5469
1646 5448
1652 5439
1 1
1 1
1 1
1 1
1 1
3 1 0 0 0 32 50 0 20 0.000 0 0 0 22
1602 5521
1601 5521
1600 5536
1592 5542
1570 5543
1570 5544
1588 5551
1598 5558
1606 5571
1608 5570
1609 5555
1623 5551
1681 5551
1692 5547
1692 5529
1688 5523
1678 5523
1674 5527
1674 5537
1659 5541
1624 5541
1608 5536
1 1
1 1
1 1
1 1
1 1
1 1
1 1
1 1
1 1
1 1
1 1
3 1 0 0 0 32 50 0 20 0.000 0 0 0 42
1587 5579
1578 5585
1565 5600
1560 5618
1560 5645
1567 5661
1585 5674
1598 5677
1612 5672
1623 5653
1636 5609
1645 5597
1664 5597
1674 5604
1680 5620
1678 5634
1668 5654
1660 5662
1650 5662
1646 5666
1646 5677
1650 5681
1659 5681
1670 5674
1687 5657
1692 5639
1689 5607
1680 5590
1660 5577
1650 5577
1632 5589
1620 5608
1609 5643
1598 5658
1582 5658
1575 5647
1571 5615
1575 5604
1593 5598
1599 5591
1599 5582
1596 5579
1 1
1 1
1 1
1 1
1 1
1 1
1 1
1 1
1 1
1 1
1 1
1 1
1 1
1 1
1 1
1 1
1 1
1 1
1 1
1 1
1 1
3 1 0 0 0 32 50 0 20 0.000 0 0 0 14
1952 5653
1939 5661
1928 5682
1924 5706
1928 5744
1936 5762
1957 5775
1966 5775
1987 5762
1995 5744
1998 5706
1995 5682
1984 5661
1971 5653
1 1
1 1
1 1
1 1
1 1
1 1
1 1
3 1 0 0 0 33 49 0 20 0.000 0 0 0 14
1966 5662
1974 5670
1985 5690
1989 5706
1989 5725
1983 5741
1965 5766
1961 5766
1940 5749
1934 5733
1934 5708
1938 5690
1948 5670
1957 5662
1 1
1 1
1 1
1 1
1 1
1 1
1 1
3 1 0 0 0 32 50 0 20 0.000 0 0 0 14
2091 5653
2079 5660
2071 5678
2068 5702
2068 5745
2074 5761
2096 5775
2105 5775
2128 5761
2133 5745
2133 5702
2130 5678
2122 5660
2111 5653
1 1
1 1
1 1
1 1
1 1
1 1
1 1
3 1 0 0 0 33 49 0 20 0.000 0 0 0 10
2110 5667
2116 5675
2120 5694
2114 5699
2091 5699
2082 5694
2082 5680
2085 5672
2092 5665
2099 5663
1 1
1 1
1 1
1 1
1 1
3 1 0 0 0 33 49 0 20 0.000 0 0 0 12
2110 5718
2121 5722
2126 5731
2126 5741
2120 5758
2110 5764
2092 5764
2082 5758
2075 5741
2075 5731
2081 5722
2091 5718
1 1
1 1
1 1
1 1
1 1
1 1
3 1 0 0 0 32 50 0 20 0.000 0 0 0 6
1874 5729
1869 5731
1882 5736
1892 5736
1905 5731
1900 5729
1 1
1 1
1 1
3 1 0 0 0 32 50 0 20 0.000 0 0 0 14
2116 6053
2105 6060
2082 6076
2073 6086
2073 6097
2079 6096
2099 6079
2101 6084
2101 6151
2105 6173
2115 6173
2119 6147
2119 6079
2118 6052
1 1
1 1
1 1
1 1
1 1
1 1
1 1
3 1 0 0 0 32 50 0 20 0.000 0 0 0 6
2014 6128
2008 6130
2021 6135
2032 6135
2044 6130
2039 6128
1 1
1 1
1 1
3 1 0 0 0 32 50 0 20 0.000 0 0 0 16
2210 6210
2198 6217
2182 6233
2175 6255
2175 6293
2180 6313
2192 6326
2205 6331
2223 6331
2234 6323
2245 6303
2249 6284
2249 6257
2245 6238
2234 6218
2224 6210
1 1
1 1
1 1
1 1
1 1
1 1
1 1
1 1
3 1 0 0 0 33 49 0 20 0.000 0 0 0 12
2218 6219
2226 6230
2237 6259
2237 6278
2228 6306
2219 6317
2204 6317
2195 6305
2184 6275
2184 6259
2198 6230
2207 6219
1 1
1 1
1 1
1 1
1 1
1 1
3 1 0 0 0 32 50 0 20 0.000 0 0 0 30
2808 6210
2796 6215
2784 6227
2779 6236
2779 6246
2787 6243
2806 6225
2819 6220
2830 6227
2834 6237
2834 6255
2822 6274
2791 6304
2779 6319
2779 6327
2795 6331
2836 6331
2853 6327
2853 6318
2840 6316
2810 6320
2797 6319
2797 6313
2807 6302
2832 6283
2845 6266
2852 6245
2849 6231
2837 6216
2825 6210
1 1
1 1
1 1
1 1
1 1
1 1
1 1
1 1
1 1
1 1
1 1
1 1
1 1
1 1
1 1
3 1 0 0 0 32 50 0 20 0.000 0 0 0 12
3433 6205
3372 6298
3416 6303
3429 6310
3435 6334
3436 6334
3437 6310
3443 6303
3456 6303
3456 6299
3444 6285
3438 6263
0
0
1 1
1 1
1 1
1 1
1 1
3 1 0 0 0 33 49 0 20 0.000 0 0 0 7
3429 6267
3426 6281
3416 6291
3407 6293
3395 6285
3397 6275
3424 6234
1 1
1 1
1 1
0
3 1 0 0 0 32 50 0 20 0.000 0 0 0 26
4013 6210
4001 6218
3990 6238
3986 6260
3986 6294
3991 6313
4003 6326
4015 6331
4032 6331
4044 6325
4057 6309
4060 6293
4051 6258
4046 6255
4007 6261
3995 6260
3995 6253
4001 6243
4019 6218
4024 6217
4040 6233
4049 6238
4058 6238
4057 6232
4044 6216
4031 6210
1 1
1 1
1 1
1 1
1 1
1 1
1 1
1 1
1 1
1 1
1 1
1 1
1 1
3 1 0 0 0 33 49 0 20 0.000 0 0 0 10
4034 6266
4042 6273
4049 6290
4045 6303
4023 6325
4021 6324
3999 6295
3998 6287
4011 6271
4021 6266
1 1
1 1
1 1
1 1
1 1
3 1 0 0 0 32 50 0 20 0.000 0 0 0 14
4618 6210
4606 6215
4597 6228
4593 6252
4594 6302
4599 6318
4622 6333
4631 6332
4654 6318
4659 6303
4659 6259
4656 6235
4648 6217
4637 6210
1 1
1 1
1 1
1 1
1 1
1 1
1 1
3 1 0 0 0 33 49 0 20 0.000 0 0 0 10
4632 6219
4639 6226
4645 6242
4642 6253
4628 6261
4618 6261
4609 6252
4608 6242
4614 6226
4621 6219
1 1
1 1
1 1
1 1
1 1
3 1 0 0 0 33 49 0 20 0.000 0 0 0 12
4636 6275
4646 6279
4652 6288
4652 6299
4646 6315
4638 6321
4625 6321
4614 6315
4602 6300
4600 6290
4606 6279
4617 6275
1 1
1 1
1 1
1 1
1 1
1 1
3 1 0 0 0 32 50 0 20 0.000 0 0 0 12
5208 6210
5196 6220
5169 6243
5166 6248
5191 6239
5193 6245
5193 6310
5197 6331
5207 6331
5211 6304
5211 6237
5210 6210
1 1
1 1
1 1
1 1
1 1
1 1
3 1 0 0 0 32 50 0 20 0.000 0 0 0 16
5276 6210
5263 6218
5253 6238
5249 6260
5249 6294
5254 6313
5266 6326
5278 6331
5296 6331
5308 6323
5319 6303
5323 6284
5323 6257
5319 6238
5308 6218
5296 6210
1 1
1 1
1 1
1 1
1 1
1 1
1 1
1 1
3 1 0 0 0 33 49 0 20 0.000 0 0 0 12
5291 6219
5300 6231
5311 6260
5312 6279
5303 6306
5293 6317
5278 6317
5268 6305
5257 6275
5258 6259
5271 6230
5280 6219
1 1
1 1
1 1
1 1
1 1
1 1
3 1 0 0 0 32 50 0 20 0.000 0 0 0 12
5811 6210
5800 6219
5772 6242
5770 6247
5794 6239
5796 6245
5796 6310
5801 6331
5811 6331
5815 6304
5815 6237
5814 6210
1 1
1 1
1 1
1 1
1 1
1 1
3 1 0 0 0 32 50 0 20 0.000 0 0 0 30
5881 6210
5869 6215
5857 6227
5852 6236
5852 6246
5860 6243
5880 6225
5893 6220
5903 6227
5908 6237
5908 6255
5895 6274
5865 6301
5852 6316
5852 6327
5870 6331
5918 6330
5927 6328
5911 6318
5897 6315
5878 6319
5871 6317
5871 6308
5881 6298
5906 6282
5918 6267
5925 6246
5923 6231
5911 6216
5899 6210
1 1
1 1
1 1
1 1
1 1
1 1
1 1
1 1
1 1
1 1
1 1
1 1
1 1
1 1
1 1
3 1 0 0 0 32 50 0 20 0.000 0 0 0 12
6507 6205
6445 6298
6490 6303
6503 6310
6509 6334
6509 6334
6511 6310
6516 6303
6529 6303
6529 6299
6517 6285
6511 6263
0
0
1 1
1 1
1 1
1 1
1 1
3 1 0 0 0 33 49 0 20 0.000 0 0 0 10
6501 6238
6502 6248
6502 6274
6496 6287
6480 6293
6471 6294
6466 6288
6471 6275
6488 6249
6497 6238
1 1
1 1
1 1
1 1
1 1
3 1 0 0 0 32 50 0 20 0.000 0 0 0 12
7019 6210
7007 6219
6979 6242
6977 6247
7001 6239
7004 6245
7004 6310
7008 6331
7018 6331
7022 6304
7022 6237
7021 6210
1 1
1 1
1 1
1 1
1 1
1 1
3 1 0 0 0 32 50 0 20 0.000 0 0 0 26
7086 6210
7074 6218
7064 6238
7059 6260
7059 6294
7064 6313
7077 6326
7089 6331
7106 6331
7118 6325
7131 6309
7133 6293
7124 6258
7119 6255
7081 6261
7069 6260
7069 6253
7075 6243
7093 6218
7098 6217
7113 6233
7123 6238
7132 6238
7131 6232
7118 6216
7105 6210
1 1
1 1
1 1
1 1
1 1
1 1
1 1
1 1
1 1
1 1
1 1
1 1
1 1
3 1 0 0 0 33 49 0 20 0.000 0 0 0 12
7108 6266
7115 6272
7121 6287
7121 6300
7115 6315
7107 6321
7093 6321
7084 6314
7072 6292
7073 6284
7086 6271
7096 6266
1 1
1 1
1 1
1 1
1 1
1 1
3 1 0 0 0 32 50 0 20 0.000 0 0 0 14
7614 6211
7604 6219
7587 6237
7579 6247
7579 6255
7586 6254
7605 6237
7607 6242
7607 6310
7611 6331
7623 6331
7626 6307
7624 6237
7620 6210
1 1
1 1
1 1
1 1
1 1
1 1
1 1
3 1 0 0 0 32 50 0 20 0.000 0 0 0 14
7691 6210
7680 6215
7670 6228
7667 6252
7667 6302
7672 6318
7696 6333
7704 6332
7727 6318
7733 6303
7733 6259
7729 6235
7721 6217
7710 6210
1 1
1 1
1 1
1 1
1 1
1 1
1 1
3 1 0 0 0 33 49 0 20 0.000 0 0 0 10
7709 6224
7715 6232
7719 6251
7714 6256
7690 6256
7681 6251
7681 6237
7684 6229
7691 6222
7699 6220
1 1
1 1
1 1
1 1
1 1
3 1 0 0 0 33 49 0 20 0.000 0 0 0 12
7710 6275
7720 6279
7726 6288
7725 6299
7719 6315
7709 6321
7691 6321
7681 6315
7675 6299
7674 6288
7680 6279
7690 6275
1 1
1 1
1 1
1 1
1 1
1 1
3 1 0 0 0 32 50 0 20 0.000 0 0 0 30
8203 6210
8191 6215
8179 6227
8174 6236
8174 6246
8182 6243
8201 6225
8214 6220
8225 6227
8229 6237
8229 6255
8217 6274
8186 6304
8174 6319
8174 6327
8191 6331
8235 6331
8247 6327
8240 6316
8230 6312
8213 6314
8202 6314
8193 6313
8200 6304
8227 6283
8240 6266
8247 6245
8244 6231
8232 6216
8220 6210
1 1
1 1
1 1
1 1
1 1
1 1
1 1
1 1
1 1
1 1
1 1
1 1
1 1
1 1
1 1
3 1 0 0 0 32 50 0 20 0.000 0 0 0 16
8301 6210
8289 6217
8273 6233
8266 6255
8266 6293
8271 6313
8284 6326
8296 6331
8314 6331
8326 6323
8336 6303
8341 6284
8341 6257
8336 6238
8326 6218
8316 6210
1 1
1 1
1 1
1 1
1 1
1 1
1 1
1 1
3 1 0 0 0 33 49 0 20 0.000 0 0 0 12
8309 6219
8318 6230
8328 6259
8329 6278
8320 6306
8310 6317
8296 6317
8286 6305
8275 6275
8276 6259
8289 6230
8298 6219
1 1
1 1
1 1
1 1
1 1
1 1
3 1 0 0 0 32 50 0 20 0.000 0 0 0 12
6407 6219
6395 6226
6370 6247
6370 6248
6398 6239
6400 6245
6400 6310
6404 6331
6414 6331
6419 6306
6419 6244
6415 6219
1 1
1 1
1 1
1 1
1 1
1 1
3 1 0 0 0 32 50 0 20 0.000 0 0 0 12
4953 6435
4938 6437
4968 6443
4970 6449
4970 6537
4974 6563
4985 6563
4989 6537
4989 6445
4989 6443
5028 6437
5015 6436
1 1
1 1
1 1
1 1
1 1
1 1
3 1 0 0 0 32 50 0 20 0.000 0 0 0 8
5048 6433
5046 6437
5052 6447
5057 6451
5061 6451
5063 6447
5063 6437
5058 6433
1 1
1 1
1 1
1 1
3 1 0 0 0 32 50 0 20 0.000 0 0 0 14
5372 6432
5363 6445
5348 6482
5342 6505
5342 6523
5350 6547
5371 6588
5376 6596
5370 6576
5365 6552
5360 6515
5362 6486
5374 6453
5377 6437
1 1
1 1
1 1
1 1
1 1
1 1
1 1
3 1 0 0 0 32 50 0 20 0.000 0 0 0 26
5410 6433
5406 6461
5406 6535
5410 6563
5421 6563
5425 6552
5425 6527
5429 6516
5438 6516
5449 6527
5466 6554
5475 6563
5479 6558
5474 6543
5449 6498
5449 6497
5476 6476
5480 6470
5468 6470
5457 6476
5442 6492
5433 6498
5427 6498
5425 6483
5425 6447
5421 6433
1 1
1 1
1 1
1 1
1 1
1 1
1 1
1 1
1 1
1 1
1 1
1 1
1 1
3 1 0 0 0 32 50 0 20 0.000 0 0 0 14
5499 6432
5499 6435
5509 6457
5513 6486
5513 6537
5510 6569
5498 6604
5498 6604
5520 6576
5529 6554
5536 6522
5533 6494
5521 6457
5512 6440
1 1
1 1
1 1
1 1
1 1
1 1
1 1
3 1 0 0 0 32 50 0 20 0.000 0 0 0 8
5049 6470
5046 6491
5046 6542
5050 6563
5059 6563
5063 6542
5063 6491
5059 6470
1 1
1 1
1 1
1 1
3 1 0 0 0 32 50 0 20 0.000 0 0 0 21
5081 6471
5081 6542
5086 6563
5096 6563
5100 6546
5100 6500
5105 6486
5123 6479
5133 6482
5140 6494
5143 6513
5140 6548
5143 6563
5151 6563
5156 6545
5160 6491
5164 6484
5194 6484
5199 6492
5209 6568
5211 6472
0
1 1
1 1
1 1
1 1
1 1
1 1
1 1
1 1
1 1
0
0
3 1 0 0 0 32 50 0 20 0.000 0 0 0 26
5273 6470
5257 6475
5244 6487
5239 6503
5239 6530
5244 6546
5257 6558
5271 6563
5293 6563
5307 6557
5320 6541
5321 6535
5312 6535
5303 6540
5292 6551
5280 6554
5264 6547
5258 6538
5258 6521
5267 6516
5308 6516
5323 6513
5323 6503
5320 6493
5314 6476
5301 6470
1 1
1 1
1 1
1 1
1 1
1 1
1 1
1 1
1 1
1 1
1 1
1 1
1 1
3 1 0 0 0 33 49 0 20 0.000 0 0 0 10
5297 6479
5304 6486
5304 6502
5296 6507
5268 6507
5258 6504
5258 6495
5261 6489
5267 6482
5278 6479
1 1
1 1
1 1
1 1
1 1
3 1 0 0 0 32 50 0 20 0.000 0 0 0 8
2208 6841
2203 6847
2198 6860
2203 6865
2222 6865
2227 6860
2222 6847
2216 6841
1 1
1 1
1 1
1 1
3 1 0 0 0 32 50 0 20 0.000 0 0 0 12
2108 6851
2097 6858
2072 6878
2071 6880
2099 6871
2101 6876
2101 6941
2105 6962
2115 6962
2119 6937
2119 6876
2116 6851
1 1
1 1
1 1
1 1
1 1
1 1
3 1 0 0 0 32 50 0 20 0.000 0 0 0 8
2160 6869
2164 6877
2182 6896
2191 6902
2195 6899
2191 6891
2178 6876
2169 6869
1 1
1 1
1 1
1 1
3 1 0 0 0 32 50 0 20 0.000 0 0 0 82
2258 6870
2246 6875
2227 6888
2208 6902
2183 6925
2176 6934
2186 6934
2195 6929
2210 6914
2212 7130
2212 8875
2899 8877
3107 8878
3126 8879
3136 8884
3140 8896
3136 8901
3123 8900
3110 8901
3092 8902
3085 8907
3085 8919
3091 8919
3118 8904
3127 8904
3148 8922
3150 8919
3150 8875
3669 8875
3697 8877
3686 8903
3689 8903
3733 8881
3744 8878
3737 8888
3739 8895
3749 8901
3754 8897
3754 8877
3771 8875
3961 8875
3995 8878
4002 8896
4003 8896
4004 8878
4010 8878
4049 8896
4055 8896
4060 8878
4095 8875
4260 8875
4300 8878
4294 8889
4295 8894
4303 8894
4312 8889
4327 8874
4332 8874
4347 8889
4355 8894
4364 8894
4365 8889
4358 8878
4399 8875
4561 8875
4599 8878
4599 8892
4603 8892
4625 8874
4632 8874
4656 8889
4664 8890
4664 8880
5290 8876
7236 8876
8045 8876
8257 8875
8257 6888
3307 6888
2250 6884
2266 6874
2268 6870
1 1
1 1
1 1
1 1
1 1
0
1 1
1 1
1 1
1 1
1 1
1 1
1 1
1 1
0
1 1
1 1
1 1
1 1
1 1
1 1
1 1
1 1
1 1
1 1
1 1
1 1
1 1
1 1
1 1
1 1
1 1
1 1
1 1
1 1
1 1
1 1
1 1
1 1
0
0
1 1
1 1
3 1 0 0 0 33 49 0 20 0.000 0 0 0 396
2816 6897
2818 6948
2826 6897
3419 6897
3422 6948
3430 6897
4023 6897
4026 6948
4033 6897
4626 6897
4629 6948
4637 6897
5230 6897
5233 6948
5241 6897
5834 6897
5836 6948
5844 6897
6437 6897
6440 6948
6448 6897
7041 6897
7043 6948
7051 6897
7644 6897
7647 6948
7655 6897
8248 6897
8248 7278
8197 7281
8248 7288
8248 7668
8197 7671
8248 7678
8248 8058
8197 8061
8248 8068
8248 8448
8197 8451
8248 8458
8248 8838
8197 8841
8236 8847
8248 8852
8248 8862
8192 8866
8042 8866
7987 8862
7980 8851
7984 8845
8000 8838
8006 8832
8006 8823
8000 8819
7983 8819
7971 8812
7953 8788
7952 8788
7942 8812
7931 8819
7911 8819
7906 8823
7913 8835
7877 8838
7742 8838
7700 8834
7700 8823
7693 8819
7673 8819
7672 8822
7691 8844
7718 8847
7896 8846
7949 8843
7928 8834
7928 8832
7954 8807
7957 8807
7981 8831
7983 8840
7973 8846
7971 8852
7977 8861
7912 8865
7703 8866
7681 8864
7681 8844
7675 8838
7655 8838
7653 8832
7661 8801
7659 8791
7649 8791
7644 8798
7644 8814
7635 8819
7607 8819
7599 8823
7606 8835
7572 8838
7449 8838
7403 8834
7403 8825
7391 8819
7354 8812
7353 8813
7386 8837
7385 8838
7331 8837
7320 8834
7333 8829
7342 8818
7357 8789
7356 8788
7337 8812
7324 8819
7307 8819
7302 8823
7309 8835
7273 8838
7138 8838
7096 8834
7096 8823
7087 8819
7059 8820
7057 8821
7080 8836
7080 8838
7053 8838
7051 8833
7059 8801
7057 8791
7047 8791
7040 8798
7034 8813
7023 8819
7002 8819
6996 8823
7003 8835
6966 8838
6827 8838
6791 8835
6798 8823
6792 8819
6771 8819
6759 8812
6745 8788
6745 8788
6735 8812
6724 8819
6705 8819
6697 8823
6697 8834
6657 8838
6533 8838
6493 8834
6493 8823
6485 8819
6464 8819
6456 8813
6456 8798
6451 8791
6440 8791
6439 8796
6445 8806
6435 8813
6404 8819
6391 8825
6391 8834
6347 8838
6234 8838
6196 8834
6196 8823
6187 8819
6166 8819
6156 8813
6150 8798
6144 8791
6134 8791
6131 8795
6131 8802
6142 8813
6182 8837
6117 8838
6111 8835
6133 8821
6131 8820
6103 8819
6094 8823
6094 8834
6053 8838
5930 8838
5889 8834
5889 8823
5881 8819
5862 8819
5851 8812
5842 8788
5841 8788
5827 8812
5815 8819
5795 8819
5787 8823
5787 8834
5747 8838
5618 8838
5584 8835
5591 8823
5582 8820
5544 8821
5543 8822
5574 8835
5568 8837
5505 8837
5499 8835
5531 8821
5531 8821
5499 8820
5490 8823
5490 8834
5450 8838
5326 8838
5286 8834
5286 8823
5276 8819
5248 8820
5247 8821
5270 8836
5269 8838
5246 8838
5240 8832
5243 8813
5240 8805
5230 8805
5226 8813
5229 8832
5224 8838
5200 8838
5200 8836
5223 8821
5221 8820
5193 8819
5184 8823
5184 8834
5143 8838
5020 8838
4979 8834
4979 8823
4971 8819
4950 8819
4942 8813
4942 8798
4938 8791
4927 8791
4924 8797
4928 8809
4940 8820
4973 8837
4972 8838
4901 8837
4896 8835
4928 8821
4927 8821
4897 8820
4885 8824
4878 8835
4835 8838
4706 8836
4652 8838
4637 8847
4635 8845
4642 8822
4641 8808
4628 8788
4627 8788
4625 8808
4625 8819
4626 8829
4602 8834
4544 8837
4501 8840
4455 8843
4417 8840
4371 8832
4347 8821
4330 8798
4328 8798
4311 8821
4283 8831
4220 8841
4172 8844
4115 8841
4085 8837
4066 8829
4060 8831
4060 8843
4053 8847
4030 8847
4030 8846
4051 8832
4051 8829
4037 8829
4032 8821
4032 8798
4030 8798
4014 8818
3994 8829
3958 8842
3932 8848
3908 8850
3923 8853
3996 8861
3982 8863
3829 8863
3791 8861
3841 8851
3840 8851
3747 8838
3736 8833
3725 8796
3710 8832
3695 8838
3609 8853
3551 8856
3479 8851
3444 8847
3433 8840
3429 8830
3429 8815
3424 8811
3414 8818
3412 8831
3420 8861
3418 8866
3389 8865
3389 8864
3410 8850
3399 8849
3335 8857
3308 8859
3298 8857
3271 8854
3207 8849
3199 8850
3237 8864
3237 8864
3189 8865
3175 8861
3169 8844
3159 8838
3142 8838
3132 8835
3125 8828
3115 8824
3096 8821
3098 8826
3129 8860
3131 8866
3113 8866
3102 8861
3089 8847
3082 8847
3066 8860
3016 8863
2825 8861
2822 8816
2822 8816
2814 8866
2326 8866
2221 8862
2221 8851
2233 8847
2273 8844
2221 8837
2221 8457
2273 8454
2221 8447
2221 8067
2273 8064
2221 8057
2221 7677
2273 7674
2221 7667
2221 7287
2262 7287
2278 7292
2293 7307
2296 7305
2296 7275
2291 7273
2221 7280
2221 7049
2226 6981
2238 6951
2242 6930
2240 6897
0
0
0
0
0
0
0
0
0
0
0
0
0
0
0
0
0
0
0
0
0
0
0
0
0
0
0
0
0
0
0
0
0
0
0
0
0
0
0
0
0
0
1 1
1 1
1 1
1 1
1 1
1 1
1 1
1 1
1 1
1 1
1 1
1 1
1 1
1 1
1 1
1 1
1 1
1 1
1 1
1 1
1 1
1 1
1 1
1 1
1 1
1 1
1 1
1 1
1 1
1 1
1 1
1 1
1 1
1 1
1 1
1 1
1 1
1 1
1 1
1 1
1 1
1 1
1 1
1 1
1 1
1 1
1 1
1 1
1 1
1 1
1 1
1 1
1 1
1 1
1 1
1 1
1 1
1 1
1 1
1 1
1 1
1 1
1 1
1 1
1 1
1 1
1 1
1 1
1 1
1 1
0
1 1
1 1
1 1
1 1
1 1
1 1
1 1
1 1
1 1
1 1
1 1
1 1
1 1
1 1
1 1
1 1
1 1
1 1
1 1
1 1
1 1
1 1
1 1
1 1
1 1
1 1
1 1
1 1
1 1
1 1
1 1
1 1
1 1
1 1
1 1
1 1
1 1
1 1
1 1
1 1
1 1
1 1
1 1
1 1
1 1
1 1
1 1
1 1
1 1
1 1
1 1
1 1
1 1
1 1
1 1
1 1
1 1
1 1
1 1
1 1
1 1
1 1
1 1
1 1
1 1
1 1
1 1
1 1
0
1 1
1 1
1 1
1 1
1 1
1 1
1 1
1 1
1 1
1 1
1 1
1 1
1 1
1 1
1 1
1 1
1 1
1 1
1 1
1 1
1 1
1 1
0
1 1
0
1 1
1 1
0
0
0
0
0
0
0
0
0
0
0
0
1 1
1 1
1 1
0
1 1
1 1
0
3 1 0 0 0 33 49 0 20 0.000 0 0 0 8
6770 8828
6778 8834
6782 8837
6768 8838
6715 8838
6713 8837
6744 8815
6752 8814
1 1
1 1
1 1
1 1
3 1 0 0 0 33 49 0 20 0.000 0 0 0 8
4332 8819
4342 8826
4360 8847
4359 8849
4334 8844
4324 8837
4320 8825
4322 8819
1 1
1 1
1 1
1 1
3 1 0 0 0 33 49 0 20 0.000 0 0 0 8
5833 8819
5834 8823
5834 8834
5826 8838
5803 8838
5803 8836
5823 8824
5830 8820
1 1
1 1
1 1
1 1
3 1 0 0 0 33 49 0 20 0.000 0 0 0 8
5864 8828
5871 8832
5871 8836
5864 8838
5849 8838
5843 8834
5843 8824
5849 8822
1 1
1 1
1 1
1 1
3 1 0 0 0 33 49 0 20 0.000 0 0 0 8
6468 8828
6474 8832
6474 8836
6468 8838
6453 8838
6446 8834
6446 8824
6453 8822
1 1
1 1
1 1
1 1
3 1 0 0 0 33 49 0 20 0.000 0 0 0 8
3743 8846
3750 8852
3752 8852
3738 8853
3691 8855
3689 8853
3717 8833
3724 8833
1 1
1 1
1 1
1 1
3 1 0 0 0 33 49 0 20 0.000 0 0 0 8
4022 8829
4023 8833
4023 8843
4016 8847
3993 8847
3992 8846
4012 8833
4019 8829
1 1
1 1
1 1
1 1
3 1 0 0 0 33 49 0 20 0.000 0 0 0 6
6432 8829
6438 8831
6432 8837
6424 8838
6409 8832
6412 8830
1 1
1 1
1 1
3 1 0 0 0 33 49 0 20 0.000 0 0 0 6
7036 8829
7041 8831
7035 8837
7027 8838
7013 8832
7015 8830
1 1
1 1
1 1
3 1 0 0 0 33 49 0 20 0.000 0 0 0 6
7639 8829
7645 8831
7639 8837
7631 8838
7617 8832
7619 8830
1 1
1 1
1 1
3 1 0 0 0 33 49 0 20 0.000 0 0 0 7
5195 8849
5206 8852
5227 8861
5180 8864
4956 8862
5136 8853
5190 8850
1 1
1 1
0
1 1
3 1 0 0 0 33 49 0 20 0.000 0 0 0 8
5462 8847
5509 8851
5509 8862
5462 8866
5314 8866
5267 8862
5267 8851
5314 8847
1 1
1 1
1 1
1 1
3 1 0 0 0 33 49 0 20 0.000 0 0 0 8
5547 8847
5555 8851
5555 8862
5547 8866
5526 8866
5518 8862
5518 8851
5526 8847
1 1
1 1
1 1
1 1
3 1 0 0 0 33 49 0 20 0.000 0 0 0 8
5773 8848
5834 8853
5834 8862
5773 8866
5612 8866
5564 8862
5564 8850
5611 8847
1 1
1 1
1 1
1 1
3 1 0 0 0 33 49 0 20 0.000 0 0 0 8
5849 8847
5854 8851
5860 8862
5858 8866
5847 8866
5843 8862
5843 8851
5845 8847
1 1
1 1
1 1
1 1
3 1 0 0 0 33 49 0 20 0.000 0 0 0 8
6066 8847
6112 8851
6112 8862
6066 8866
5917 8866
5871 8862
5871 8851
5917 8847
1 1
1 1
1 1
1 1
3 1 0 0 0 33 49 0 20 0.000 0 0 0 8
6150 8847
6159 8851
6159 8862
6150 8866
6130 8866
6121 8862
6121 8851
6130 8847
1 1
1 1
1 1
1 1
3 1 0 0 0 33 49 0 20 0.000 0 0 0 8
6377 8848
6437 8853
6437 8862
6377 8866
6215 8866
6168 8862
6168 8850
6215 8847
1 1
1 1
1 1
1 1
3 1 0 0 0 33 49 0 20 0.000 0 0 0 8
6668 8847
6716 8851
6716 8863
6669 8866
6507 8865
6446 8860
6446 8851
6507 8847
1 1
1 1
1 1
1 1
3 1 0 0 0 33 49 0 20 0.000 0 0 0 8
6979 8848
7041 8852
7041 8863
6980 8866
6796 8865
6725 8861
6725 8852
6796 8848
1 1
1 1
1 1
1 1
3 1 0 0 0 33 49 0 20 0.000 0 0 0 8
7064 8847
7069 8851
7069 8862
7064 8866
7054 8866
7050 8862
7050 8851
7054 8847
1 1
1 1
1 1
1 1
3 1 0 0 0 33 49 0 20 0.000 0 0 0 8
7517 8848
7626 8851
7626 8862
7517 8865
7189 8865
7078 8862
7078 8851
7188 8848
1 1
1 1
1 1
1 1
3 1 0 0 0 33 49 0 20 0.000 0 0 0 8
7668 8847
7672 8851
7672 8862
7670 8866
7666 8866
7661 8862
7655 8851
7657 8847
1 1
1 1
1 1
1 1
3 1 0 0 0 33 49 0 20 0.000 0 0 0 6
3266 8857
3271 8859
3265 8865
3257 8865
3243 8860
3245 8858
1 1
1 1
1 1
3 1 0 0 0 33 49 0 20 0.000 0 0 0 6
4161 8860
4179 8861
4141 8865
4108 8865
4064 8861
4080 8860
1 1
1 1
1 1
3 1 0 0 0 33 49 0 20 0.000 0 0 0 6
4580 8859
4592 8861
4564 8865
4541 8865
4513 8861
4524 8859
1 1
1 1
1 1
3 1 0 0 0 33 49 0 20 0.000 0 0 0 6
4853 8860
4881 8862
4812 8865
4756 8865
4687 8862
4715 8860
1 1
1 1
1 1
3 1 0 0 0 33 49 0 20 0.000 0 0 0 6
4946 8858
4951 8860
4938 8865
4928 8865
4915 8860
4920 8858
1 1
1 1
1 1
3 1 0 0 0 32 48 0 20 0.000 0 0 0 8
2244 6964
2240 6962
2240 6972
2244 6982
2254 6998
2258 7000
2258 6990
2254 6979
1 1
1 1
1 1
1 1
3 1 0 0 0 32 48 0 20 0.000 0 0 0 6
2233 6989
2231 6995
2232 7016
2234 7018
2240 7004
2239 6996
1 1
1 1
1 1
3 1 0 0 0 32 48 0 20 0.000 0 0 0 8
2272 7029
2268 7027
2268 7037
2272 7047
2282 7063
2286 7065
2286 7055
2282 7044
1 1
1 1
1 1
1 1
3 1 0 0 0 32 48 0 20 0.000 0 0 0 7
2242 7032
2241 7082
2244 7103
2257 7122
2258 7121
2257 7096
2253 7075
0
1 1
1 1
1 1
3 1 0 0 0 32 48 0 20 0.000 0 0 0 4
7161 7036
7161 7696
8136 7696
8136 7036
0
0
0
0
3 1 0 0 0 33 47 0 20 0.000 0 0 0 4
8127 7046
8127 7686
7171 7686
7171 7046
0
0
0
0
3 1 0 0 0 32 46 0 20 0.000 0 0 0 11
7881 7129
7876 7135
7876 7150
7867 7157
7838 7161
7835 7168
7835 7224
7837 7227
7895 7233
7895 7153
7891 7129
1 1
1 1
1 1
1 1
0
1 1
3 1 0 0 0 33 45 0 20 0.000 0 0 0 10
7872 7166
7876 7175
7876 7213
7872 7222
7854 7222
7846 7216
7840 7201
7840 7188
7846 7173
7854 7166
1 1
1 1
1 1
1 1
1 1
3 1 0 0 0 32 46 0 20 0.000 0 0 0 13
8039 7129
8024 7145
7987 7199
8024 7203
8034 7211
8034 7225
8038 7231
8048 7231
8053 7224
8056 7207
8056 7184
8052 7145
8047 7129
1 1
0
1 1
1 1
1 1
1 1
1 1
3 1 0 0 0 33 45 0 20 0.000 0 0 0 8
8032 7157
8034 7166
8034 7186
8028 7194
8009 7194
8008 7191
8021 7166
8028 7157
1 1
1 1
1 1
1 1
3 1 0 0 0 32 46 0 20 0.000 0 0 0 6
7239 7160
7231 7161
7254 7166
7271 7166
7289 7161
7279 7159
1 1
1 1
1 1
3 1 0 0 0 32 46 0 20 0.000 0 0 0 6
7387 7160
7380 7161
7403 7166
7420 7166
7437 7161
7428 7159
1 1
1 1
1 1
3 1 0 0 0 32 46 0 20 0.000 0 0 0 6
7536 7160
7528 7161
7551 7166
7568 7166
7586 7161
7577 7159
1 1
1 1
1 1
3 1 0 0 0 32 46 0 20 0.000 0 0 0 6
7684 7160
7677 7161
7700 7166
7717 7166
7735 7161
7725 7159
1 1
1 1
1 1
3 1 0 0 0 32 46 0 20 0.000 0 0 0 6
7926 7160
7918 7161
7941 7166
7958 7166
7976 7161
7967 7159
1 1
1 1
1 1
3 1 0 0 0 32 46 0 20 0.000 0 0 0 8
7928 7185
7914 7189
7914 7199
7928 7204
7964 7204
7979 7199
7979 7189
7964 7185
1 1
1 1
1 1
1 1
3 1 0 0 0 32 46 0 20 0.000 0 0 0 38
7503 7321
7496 7317
7489 7325
7498 7335
7538 7361
7464 7360
7458 7358
7490 7345
7490 7344
7459 7343
7449 7347
7449 7357
7401 7362
7222 7367
7463 7371
7467 7371
7475 7413
7477 7377
7483 7371
7506 7371
7514 7375
7514 7385
7507 7390
7484 7390
7484 7392
7511 7403
7522 7407
7531 7408
7531 7400
7523 7371
7527 7371
7779 7367
7587 7362
7544 7357
7550 7347
7544 7343
7524 7343
7512 7336
1 1
1 1
0
1 1
1 1
1 1
1 1
0
1 1
0
1 1
1 1
1 1
1 1
1 1
1 1
1 1
0
1 1
1 1
1 1
3 1 0 0 0 32 46 0 20 0.000 0 0 0 11
7881 7324
7876 7330
7876 7345
7867 7352
7838 7356
7835 7363
7835 7419
7837 7422
7895 7428
7895 7348
7891 7324
1 1
1 1
1 1
1 1
0
1 1
3 1 0 0 0 33 45 0 20 0.000 0 0 0 10
7872 7361
7876 7370
7876 7408
7872 7417
7854 7417
7846 7411
7840 7396
7840 7383
7846 7368
7854 7361
1 1
1 1
1 1
1 1
1 1
3 1 0 0 0 32 46 0 20 0.000 0 0 0 28
8019 7324
8007 7327
8000 7334
7997 7341
7997 7352
8002 7351
8014 7339
8025 7334
8038 7334
8044 7340
8044 7355
8039 7361
8026 7361
8028 7368
8047 7389
8049 7399
8036 7420
8032 7420
7998 7399
7996 7399
8001 7416
8016 7422
8057 7422
8057 7420
8055 7357
8054 7335
8053 7327
8043 7324
1 1
1 1
1 1
1 1
1 1
1 1
1 1
1 1
1 1
1 1
1 1
1 1
1 1
1 1
3 1 0 0 0 32 46 0 20 0.000 0 0 0 6
7926 7355
7918 7356
7941 7361
7958 7361
7976 7356
7967 7354
1 1
1 1
1 1
3 1 0 0 0 32 46 0 20 0.000 0 0 0 8
7928 7380
7914 7384
7914 7394
7928 7399
7964 7399
7979 7394
7979 7384
7964 7380
1 1
1 1
1 1
1 1
3 1 0 0 0 32 46 0 20 0.000 0 0 0 11
7881 7529
7876 7535
7876 7549
7867 7556
7838 7561
7835 7567
7835 7623
7837 7626
7895 7632
7895 7552
7891 7529
1 1
1 1
1 1
1 1
0
1 1
3 1 0 0 0 33 45 0 20 0.000 0 0 0 10
7872 7566
7876 7575
7876 7612
7872 7621
7854 7621
7846 7615
7840 7600
7840 7587
7846 7572
7854 7566
1 1
1 1
1 1
1 1
1 1
3 1 0 0 0 32 46 0 20 0.000 0 0 0 24
8021 7529
8007 7531
8000 7538
7997 7544
7997 7553
8005 7551
8029 7537
8037 7536
8052 7551
8047 7563
8010 7605
7997 7622
7997 7628
8013 7630
8060 7628
8062 7627
8027 7622
8016 7619
8016 7615
8026 7602
8053 7576
8062 7558
8059 7540
8047 7532
1 1
1 1
1 1
1 1
1 1
1 1
1 1
1 1
1 1
1 1
1 1
1 1
3 1 0 0 0 32 46 0 20 0.000 0 0 0 6
7926 7559
7918 7561
7941 7565
7958 7565
7976 7560
7967 7559
1 1
1 1
1 1
3 1 0 0 0 32 46 0 20 0.000 0 0 0 6
7340 7570
7276 7571
7432 7574
7559 7574
7715 7571
7651 7570
1 1
1 1
1 1
3 1 0 0 0 32 46 0 20 0.000 0 0 0 8
7928 7584
7914 7588
7914 7599
7928 7603
7964 7603
7979 7599
7979 7588
7964 7584
1 1
1 1
1 1
1 1
3 1 0 0 0 32 48 0 20 0.000 0 0 0 8
2291 7075
2287 7073
2287 7083
2291 7094
2301 7109
2305 7111
2305 7101
2301 7091
1 1
1 1
1 1
1 1
3 1 0 0 0 32 48 0 20 0.000 0 0 0 8
2309 7122
2305 7120
2305 7130
2309 7140
2319 7156
2323 7158
2323 7147
2319 7137
1 1
1 1
1 1
1 1
3 1 0 0 0 32 48 0 20 0.000 0 0 0 8
2262 7129
2258 7133
2253 7141
2254 7150
2266 7168
2268 7166
2268 7139
2266 7129
1 1
1 1
1 1
1 1
3 1 0 0 0 32 48 0 20 0.000 0 0 0 8
2328 7168
2324 7166
2324 7176
2328 7187
2338 7202
2342 7204
2342 7194
2338 7183
1 1
1 1
1 1
1 1
3 1 0 0 0 32 48 0 20 0.000 0 0 0 10
2260 7176
2259 7187
2266 7230
2274 7250
2286 7261
2287 7254
2280 7215
2277 7196
2277 7181
2272 7176
1 1
1 1
1 1
1 1
1 1
3 1 0 0 0 32 48 0 20 0.000 0 0 0 8
2349 7219
2343 7212
2343 7223
2349 7237
2363 7263
2369 7269
2369 7259
2363 7244
1 1
1 1
1 1
1 1
3 1 0 0 0 32 48 0 20 0.000 0 0 0 8
2374 7279
2370 7277
2370 7288
2374 7298
2384 7313
2388 7315
2388 7305
2384 7295
1 1
1 1
1 1
1 1
3 1 0 0 0 32 48 0 20 0.000 0 0 0 8
2300 7313
2299 7313
2289 7337
2287 7353
2288 7384
2288 7383
2302 7350
2304 7333
1 1
1 1
1 1
1 1
3 1 0 0 0 32 48 0 20 0.000 0 0 0 8
2393 7326
2389 7324
2389 7334
2393 7344
2403 7360
2407 7362
2407 7352
2403 7341
1 1
1 1
1 1
1 1
3 1 0 0 0 32 48 0 20 0.000 0 0 0 8
2309 7361
2305 7370
2300 7390
2301 7399
2310 7399
2314 7390
2314 7370
2313 7361
1 1
1 1
1 1
1 1
3 1 0 0 0 32 48 0 20 0.000 0 0 0 8
2411 7372
2407 7370
2407 7380
2411 7391
2421 7406
2425 7408
2425 7398
2421 7388
1 1
1 1
1 1
1 1
3 1 0 0 0 32 48 0 20 0.000 0 0 0 6
2318 7408
2316 7414
2316 7439
2318 7444
2323 7432
2323 7421
1 1
1 1
1 1
3 1 0 0 0 32 48 0 20 0.000 0 0 0 8
2430 7419
2426 7417
2426 7427
2430 7437
2440 7453
2444 7455
2444 7445
2440 7434
1 1
1 1
1 1
1 1
3 1 0 0 0 32 48 0 20 0.000 0 0 0 8
2328 7455
2323 7473
2316 7520
2315 7541
2319 7546
2324 7529
2331 7481
2332 7460
1 1
1 1
1 1
1 1
3 1 0 0 0 32 48 0 20 0.000 0 0 0 8
2451 7469
2445 7463
2445 7473
2451 7488
2466 7513
2471 7520
2471 7510
2466 7495
1 1
1 1
1 1
1 1
3 1 0 0 0 32 48 0 20 0.000 0 0 0 6
2336 7511
2334 7516
2334 7541
2336 7547
2342 7534
2342 7523
1 1
1 1
1 1
3 1 0 0 0 32 48 0 20 0.000 0 0 0 8
2476 7530
2472 7528
2472 7538
2476 7549
2486 7564
2490 7566
2490 7556
2486 7546
1 1
1 1
1 1
1 1
3 1 0 0 0 32 48 0 20 0.000 0 0 0 6
2346 7557
2344 7562
2344 7588
2346 7593
2351 7580
2351 7570
1 1
1 1
1 1
3 1 0 0 0 32 48 0 20 0.000 0 0 0 8
2497 7581
2491 7573
2491 7579
2497 7596
2512 7631
2518 7638
2518 7623
2512 7606
1 1
1 1
1 1
1 1
3 1 0 0 0 32 48 0 20 0.000 0 0 0 6
2355 7603
2353 7609
2353 7634
2355 7639
2360 7627
2360 7616
1 1
1 1
1 1
3 1 0 0 0 32 48 0 20 0.000 0 0 0 6
2336 7622
2334 7627
2334 7653
2336 7658
2342 7645
2342 7635
1 1
1 1
1 1
3 1 0 0 0 32 48 0 20 0.000 0 0 0 6
2364 7650
2362 7655
2362 7681
2364 7686
2369 7673
2369 7663
1 1
1 1
1 1
3 1 0 0 0 32 48 0 20 0.000 0 0 0 6
2345 7667
2342 7673
2343 7693
2346 7696
2351 7681
2351 7673
1 1
1 1
1 1
3 1 0 0 0 32 48 0 20 0.000 0 0 0 8
2532 7679
2529 7678
2529 7694
2533 7709
2542 7731
2545 7732
2545 7716
2542 7701
1 1
1 1
1 1
1 1
3 1 0 0 0 32 48 0 20 0.000 0 0 0 6
2374 7696
2371 7702
2371 7727
2374 7732
2379 7720
2379 7709
1 1
1 1
1 1
3 1 0 0 0 32 48 0 20 0.000 0 0 0 6
2383 7743
2381 7748
2381 7773
2383 7779
2388 7766
2388 7755
1 1
1 1
1 1
3 1 0 0 0 32 48 0 20 0.000 0 0 0 6
2364 7780
2362 7785
2362 7811
2364 7816
2369 7803
2369 7793
1 1
1 1
1 1
3 1 0 0 0 32 48 0 20 0.000 0 0 0 6
2392 7789
2390 7794
2390 7820
2392 7825
2397 7812
2397 7802
1 1
1 1
1 1
3 1 0 0 0 32 48 0 20 0.000 0 0 0 8
2569 7800
2566 7798
2566 7815
2570 7829
2579 7851
2582 7853
2582 7837
2579 7822
1 1
1 1
1 1
1 1
3 1 0 0 0 32 48 0 20 0.000 0 0 0 6
2401 7836
2399 7841
2399 7866
2401 7872
2407 7859
2407 7848
1 1
1 1
1 1
3 1 0 0 0 32 48 0 20 0.000 0 0 0 6
2411 7882
2409 7887
2409 7913
2411 7918
2416 7905
2416 7895
1 1
1 1
1 1
3 1 0 0 0 32 48 0 20 0.000 0 0 0 6
2420 7928
2418 7934
2418 7959
2420 7964
2425 7952
2425 7941
1 1
1 1
1 1
3 1 0 0 0 32 48 0 20 0.000 0 0 0 6
2392 7947
2390 7952
2390 7978
2392 7983
2397 7970
2397 7960
1 1
1 1
1 1
3 1 0 0 0 32 48 0 20 0.000 0 0 0 6
2429 7975
2427 7980
2427 8006
2429 8011
2434 7998
2434 7988
1 1
1 1
1 1
3 1 0 0 0 32 48 0 20 0.000 0 0 0 8
2625 7986
2622 7984
2622 8001
2626 8015
2635 8037
2638 8039
2638 8022
2634 8008
1 1
1 1
1 1
1 1
3 1 0 0 0 32 48 0 20 0.000 0 0 0 6
2439 8021
2437 8029
2437 8059
2439 8064
2444 8046
2444 8034
1 1
1 1
1 1
3 1 0 0 0 32 48 0 20 0.000 0 0 0 6
2411 8068
2409 8073
2409 8098
2411 8104
2416 8091
2416 8080
1 1
1 1
1 1
3 1 0 0 0 32 48 0 20 0.000 0 0 0 6
2448 8077
2446 8082
2446 8108
2448 8113
2453 8100
2453 8090
1 1
1 1
1 1
3 1 0 0 0 32 48 0 20 0.000 0 0 0 8
2662 8107
2659 8105
2659 8121
2663 8136
2672 8158
2675 8159
2675 8143
2672 8128
1 1
1 1
1 1
1 1
3 1 0 0 0 32 48 0 20 0.000 0 0 0 6
2457 8123
2455 8129
2455 8154
2457 8159
2462 8147
2462 8136
1 1
1 1
1 1
3 1 0 0 0 32 48 0 20 0.000 0 0 0 6
2466 8170
2464 8175
2464 8201
2466 8206
2472 8193
2472 8183
1 1
1 1
1 1
3 1 0 0 0 32 48 0 20 0.000 0 0 0 8
2690 8199
2687 8198
2687 8214
2691 8229
2700 8251
2703 8252
2703 8236
2699 8221
1 1
1 1
1 1
1 1
3 1 0 0 0 32 48 0 20 0.000 0 0 0 6
2476 8216
2474 8222
2474 8247
2476 8252
2481 8240
2481 8229
1 1
1 1
1 1
3 1 0 0 0 32 48 0 20 0.000 0 0 0 6
2439 8226
2436 8231
2436 8256
2439 8262
2444 8249
2444 8238
1 1
1 1
1 1
3 1 0 0 0 32 48 0 20 0.000 0 0 0 6
2485 8263
2483 8268
2483 8293
2485 8299
2490 8286
2490 8275
1 1
1 1
1 1
3 1 0 0 0 32 48 0 20 0.000 0 0 0 6
2494 8309
2492 8314
2492 8340
2494 8345
2499 8332
2499 8322
1 1
1 1
1 1
3 1 0 0 0 32 48 0 20 0.000 0 0 0 8
2727 8320
2724 8318
2724 8335
2728 8349
2737 8371
2740 8373
2740 8357
2737 8342
1 1
1 1
1 1
1 1
3 1 0 0 0 32 48 0 20 0.000 0 0 0 6
2456 8354
2454 8360
2455 8381
2457 8383
2463 8369
2462 8361
1 1
1 1
1 1
3 1 0 0 0 32 48 0 20 0.000 0 0 0 31
2500 8350
2500 8399
2497 8403
2467 8395
2463 8398
2466 8416
2473 8425
2488 8430
2491 8428
2483 8415
2485 8411
2496 8411
2508 8419
2529 8440
2533 8448
2522 8448
2520 8452
2527 8463
2535 8466
2548 8461
2559 8463
2573 8475
2569 8469
2537 8433
2536 8429
2558 8421
2565 8414
2565 8405
2558 8401
2540 8401
2525 8390
0
1 1
1 1
1 1
1 1
1 1
1 1
1 1
1 1
1 1
1 1
1 1
1 1
1 1
1 1
1 1
3 1 0 0 0 33 47 0 20 0.000 0 0 0 8
2536 8408
2540 8419
2532 8429
2527 8431
2523 8426
2518 8415
2508 8381
2508 8381
1 1
1 1
1 1
1 1
3 1 0 0 0 32 48 0 20 0.000 0 0 0 8
2755 8413
2752 8411
2752 8428
2756 8442
2765 8464
2768 8466
2768 8449
2764 8435
1 1
1 1
1 1
1 1
3 1 0 0 0 32 48 0 20 0.000 0 0 0 8
2487 8451
2478 8454
2473 8463
2477 8466
2493 8466
2501 8463
2506 8454
2502 8451
1 1
1 1
1 1
1 1
3 1 0 0 0 32 48 0 20 0.000 0 0 0 8
2583 8476
2588 8484
2607 8505
2616 8513
2622 8513
2616 8505
2598 8484
2588 8476
1 1
1 1
1 1
1 1
3 1 0 0 0 32 48 0 20 0.000 0 0 0 6
2485 8504
2483 8511
2483 8542
2486 8547
2490 8529
2490 8517
1 1
1 1
1 1
3 1 0 0 0 32 48 0 20 0.000 0 0 0 8
2629 8513
2635 8521
2653 8542
2663 8550
2668 8550
2662 8542
2644 8521
2634 8513
1 1
1 1
1 1
1 1
3 1 0 0 0 32 48 0 20 0.000 0 0 0 8
2792 8534
2789 8532
2789 8548
2793 8563
2802 8585
2805 8587
2805 8570
2802 8556
1 1
1 1
1 1
1 1
3 1 0 0 0 32 48 0 20 0.000 0 0 0 8
2692 8562
2676 8551
2683 8562
2703 8580
2743 8613
2760 8624
2760 8619
2740 8601
1 1
1 1
1 1
1 1
3 1 0 0 0 32 48 0 20 0.000 0 0 0 28
2809 8595
2808 8594
2807 8618
2812 8632
2827 8646
2838 8652
2849 8652
2851 8657
2844 8668
2835 8669
2814 8661
2813 8663
2832 8681
2829 8686
2786 8703
2788 8704
2867 8704
2870 8703
2847 8677
2845 8671
2858 8663
2870 8665
2891 8682
2891 8680
2868 8653
2852 8641
2835 8635
2823 8624
1 1
1 1
1 1
1 1
1 1
1 1
1 1
1 1
1 1
1 1
1 1
1 1
1 1
1 1
3 1 0 0 0 32 48 0 20 0.000 0 0 0 11
2785 8637
2777 8638
2771 8648
2775 8662
2799 8694
2788 8657
2789 8652
2802 8660
2806 8659
2806 8649
2800 8642
1 1
1 1
0
1 1
1 1
1 1
3 1 0 0 0 32 48 0 20 0.000 0 0 0 6
2512 8670
2510 8676
2510 8696
2513 8698
2518 8684
2518 8676
1 1
1 1
1 1
3 1 0 0 0 32 48 0 20 0.000 0 0 0 8
2912 8688
2899 8681
2899 8686
2912 8697
2942 8719
2955 8726
2955 8720
2942 8709
1 1
1 1
1 1
1 1
3 1 0 0 0 32 48 0 20 0.000 0 0 0 8
2977 8734
2964 8727
2964 8732
2977 8743
3007 8765
3020 8772
3020 8767
3007 8756
1 1
1 1
1 1
1 1
3 1 0 0 0 32 48 0 20 0.000 0 0 0 8
2955 8757
2936 8746
2936 8751
2955 8766
3001 8798
3020 8809
3020 8804
3001 8789
1 1
1 1
1 1
1 1
3 1 0 0 0 32 48 0 20 0.000 0 0 0 8
3031 8773
3029 8774
3029 8778
3037 8786
3060 8804
3061 8804
3042 8780
3035 8773
1 1
1 1
1 1
1 1
3 1 0 0 0 32 48 0 20 0.000 0 0 0 8
5531 8791
5527 8796
5527 8806
5531 8810
5542 8810
5546 8806
5546 8796
5542 8791
1 1
1 1
1 1
1 1
3 1 0 0 0 32 48 0 20 0.000 0 0 0 6
3862 8849
3856 8851
3869 8856
3880 8856
3892 8851
3887 8849
1 1
1 1
1 1
3 1 0 0 0 32 50 0 20 0.000 0 0 0 16
1949 7231
1939 7240
1929 7259
1924 7281
1924 7316
1929 7335
1942 7347
1954 7352
1972 7352
1984 7344
1994 7324
1999 7304
1999 7273
1992 7254
1976 7238
1964 7231
1 1
1 1
1 1
1 1
1 1
1 1
1 1
1 1
3 1 0 0 0 33 49 0 20 0.000 0 0 0 12
1967 7241
1976 7251
1988 7278
1989 7294
1978 7326
1968 7338
1954 7338
1944 7327
1933 7296
1934 7280
1947 7251
1956 7241
1 1
1 1
1 1
1 1
1 1
1 1
3 1 0 0 0 32 50 0 20 0.000 0 0 0 14
2090 7231
2081 7237
2071 7249
2068 7273
2068 7324
2073 7339
2096 7354
2105 7354
2128 7339
2133 7324
2133 7274
2128 7250
2114 7237
2103 7231
1 1
1 1
1 1
1 1
1 1
1 1
1 1
3 1 0 0 0 33 49 0 20 0.000 0 0 0 10
2106 7241
2113 7247
2119 7263
2118 7274
2109 7283
2100 7283
2085 7274
2082 7264
2088 7247
2095 7241
1 1
1 1
1 1
1 1
1 1
3 1 0 0 0 33 49 0 20 0.000 0 0 0 12
2110 7296
2121 7300
2126 7310
2126 7320
2120 7336
2110 7343
2092 7343
2082 7336
2075 7320
2075 7310
2081 7300
2091 7296
1 1
1 1
1 1
1 1
1 1
1 1
3 1 0 0 0 32 50 0 20 0.000 0 0 0 24
1754 7315
1745 7321
1739 7336
1738 7349
1742 7367
1749 7376
1766 7381
1766 7379
1747 7349
1746 7341
1761 7326
1773 7331
1815 7367
1832 7380
1838 7380
1840 7364
1838 7317
1837 7315
1832 7350
1828 7361
1822 7361
1810 7351
1786 7325
1770 7315
1 1
1 1
1 1
1 1
1 1
1 1
1 1
1 1
1 1
1 1
1 1
1 1
3 1 0 0 0 32 50 0 20 0.000 0 0 0 24
1664 7404
1655 7402
1655 7412
1662 7421
1687 7435
1687 7436
1662 7451
1655 7459
1655 7470
1664 7467
1694 7447
1698 7447
1730 7468
1743 7472
1749 7466
1743 7457
1716 7436
1716 7436
1743 7414
1749 7406
1743 7400
1730 7404
1698 7425
1694 7425
1 1
1 1
1 1
1 1
1 1
1 1
1 1
1 1
1 1
1 1
1 1
1 1
3 1 0 0 0 32 50 0 20 0.000 0 0 0 24
1681 7547
1668 7556
1648 7585
1648 7591
1665 7618
1682 7627
1710 7631
1727 7627
1742 7615
1748 7600
1748 7577
1742 7563
1726 7550
1720 7549
1720 7558
1725 7567
1736 7578
1739 7590
1732 7606
1723 7612
1706 7612
1701 7603
1701 7558
1697 7547
1 1
1 1
1 1
1 1
1 1
1 1
1 1
1 1
1 1
1 1
1 1
1 1
3 1 0 0 0 33 49 0 20 0.000 0 0 0 8
1687 7566
1692 7574
1692 7605
1688 7612
1674 7608
1668 7597
1664 7572
1668 7566
1 1
1 1
1 1
1 1
3 1 0 0 0 32 50 0 20 0.000 0 0 0 14
1952 7621
1939 7630
1928 7651
1924 7674
1928 7712
1936 7731
1957 7744
1966 7744
1987 7731
1995 7712
1998 7674
1995 7651
1984 7630
1971 7621
1 1
1 1
1 1
1 1
1 1
1 1
1 1
3 1 0 0 0 33 49 0 20 0.000 0 0 0 12
1967 7631
1976 7642
1987 7672
1988 7691
1979 7718
1969 7728
1954 7728
1944 7717
1933 7686
1934 7670
1947 7641
1956 7631
1 1
1 1
1 1
1 1
1 1
1 1
3 1 0 0 0 32 50 0 20 0.000 0 0 0 26
2098 7621
2086 7628
2070 7644
2064 7666
2064 7704
2069 7725
2081 7737
2093 7742
2110 7742
2122 7736
2135 7720
2137 7705
2129 7669
2124 7666
2085 7672
2073 7671
2073 7665
2079 7654
2097 7630
2102 7628
2118 7644
2127 7649
2136 7649
2135 7643
2122 7628
2112 7621
1 1
1 1
1 1
1 1
1 1
1 1
1 1
1 1
1 1
1 1
1 1
1 1
1 1
3 1 0 0 0 33 49 0 20 0.000 0 0 0 10
2112 7677
2120 7684
2127 7702
2123 7714
2102 7735
2099 7735
2072 7709
2072 7703
2088 7684
2099 7677
1 1
1 1
1 1
1 1
1 1
3 1 0 0 0 32 50 0 20 0.000 0 0 0 20
1675 7649
1655 7653
1655 7664
1671 7668
1716 7668
1729 7673
1736 7691
1736 7701
1731 7710
1712 7714
1671 7714
1655 7718
1655 7729
1671 7733
1711 7733
1731 7728
1742 7714
1746 7696
1745 7650
1744 7649
1 1
1 1
1 1
1 1
1 1
1 1
1 1
1 1
1 1
1 1
3 1 0 0 0 32 50 0 20 0.000 0 0 0 8
1646 7761
1618 7765
1618 7775
1646 7779
1720 7779
1748 7775
1748 7765
1720 7761
1 1
1 1
1 1
1 1
3 1 0 0 0 32 50 0 20 0.000 0 0 0 23
1674 7798
1663 7802
1647 7832
1647 7843
1659 7872
1668 7881
1679 7881
1683 7877
1683 7867
1679 7863
1668 7863
1664 7852
1664 7825
1670 7816
1686 7816
1692 7825
1692 7849
1696 7864
1705 7878
1716 7882
1739 7877
1744 7868
1746 7798
1 1
1 1
1 1
1 1
1 1
1 1
1 1
1 1
1 1
1 1
1 1
0
3 1 0 0 0 33 49 0 20 0.000 0 0 0 10
1722 7816
1731 7825
1738 7846
1738 7857
1732 7863
1724 7863
1708 7857
1701 7846
1701 7825
1707 7816
1 1
1 1
1 1
1 1
1 1
3 1 0 0 0 32 50 0 20 0.000 0 0 0 15
1657 7900
1655 7903
1663 7911
1679 7919
1725 7935
1669 7959
1655 7968
1661 7974
1682 7969
1729 7951
1748 7941
1748 7933
1731 7923
1690 7907
1668 7900
1 1
1 1
0
1 1
1 1
1 1
1 1
1 1
3 1 0 0 0 32 50 0 20 0.000 0 0 0 14
1952 8011
1939 8020
1928 8041
1924 8064
1928 8102
1936 8121
1957 8134
1966 8134
1987 8121
1995 8102
1998 8064
1995 8041
1984 8020
1971 8011
1 1
1 1
1 1
1 1
1 1
1 1
1 1
3 1 0 0 0 33 49 0 20 0.000 0 0 0 12
1967 8021
1976 8031
1988 8058
1989 8074
1978 8106
1968 8118
1954 8118
1944 8107
1933 8076
1934 8060
1947 8031
1956 8021
1 1
1 1
1 1
1 1
1 1
1 1
3 1 0 0 0 32 50 0 20 0.000 0 0 0 15
2115 8009
2068 8074
2054 8096
2054 8102
2067 8104
2102 8104
2110 8109
2111 8133
2113 8134
2120 8115
2127 8106
2140 8097
2139 8093
2126 8084
2119 8065
0
1 1
1 1
1 1
1 1
1 1
1 1
1 1
3 1 0 0 0 33 49 0 20 0.000 0 0 0 10
2108 8039
2110 8049
2110 8076
2103 8085
2081 8091
2073 8091
2073 8087
2080 8075
2096 8050
2104 8039
1 1
1 1
1 1
1 1
1 1
3 1 0 0 0 32 50 0 20 0.000 0 0 0 26
1681 8039
1668 8046
1652 8062
1646 8071
1646 8079
1652 8091
1669 8115
1684 8123
1714 8123
1731 8118
1743 8106
1748 8091
1748 8069
1742 8055
1726 8042
1720 8041
1720 8050
1725 8059
1736 8070
1739 8082
1732 8098
1723 8104
1706 8104
1701 8095
1701 8050
1697 8039
1 1
1 1
1 1
1 1
1 1
1 1
1 1
1 1
1 1
1 1
1 1
1 1
1 1
3 1 0 0 0 33 49 0 20 0.000 0 0 0 8
1687 8058
1692 8066
1692 8097
1688 8104
1674 8100
1668 8089
1664 8065
1668 8058
1 1
1 1
1 1
1 1
3 1 0 0 0 32 50 0 20 0.000 0 0 0 22
1657 8139
1656 8139
1655 8155
1648 8160
1626 8161
1625 8163
1644 8170
1653 8177
1662 8189
1664 8189
1664 8173
1679 8169
1737 8169
1748 8166
1748 8148
1744 8141
1733 8141
1729 8146
1729 8156
1715 8160
1680 8160
1664 8155
1 1
1 1
1 1
1 1
1 1
1 1
1 1
1 1
1 1
1 1
1 1
3 1 0 0 0 32 50 0 20 0.000 0 0 0 23
1675 8197
1663 8202
1649 8227
1649 8241
1660 8270
1668 8281
1679 8281
1683 8277
1683 8266
1679 8262
1668 8262
1664 8252
1664 8224
1670 8216
1686 8216
1692 8224
1692 8248
1696 8263
1705 8277
1716 8281
1739 8277
1744 8267
1746 8197
1 1
1 1
1 1
1 1
1 1
1 1
1 1
1 1
1 1
1 1
1 1
0
3 1 0 0 0 33 49 0 20 0.000 0 0 0 12
1721 8216
1730 8222
1736 8238
1739 8249
1739 8258
1733 8262
1719 8262
1710 8256
1704 8239
1701 8229
1701 8220
1707 8216
1 1
1 1
1 1
1 1
1 1
1 1
3 1 0 0 0 32 50 0 20 0.000 0 0 0 22
1657 8297
1656 8297
1655 8313
1648 8318
1626 8319
1625 8320
1644 8328
1653 8335
1662 8347
1664 8347
1664 8331
1679 8327
1737 8327
1748 8324
1748 8306
1744 8299
1733 8299
1729 8303
1729 8314
1715 8318
1680 8318
1664 8313
1 1
1 1
1 1
1 1
1 1
1 1
1 1
1 1
1 1
1 1
1 1
3 1 0 0 0 32 50 0 20 0.000 0 0 0 42
1642 8355
1633 8361
1621 8377
1616 8394
1616 8421
1623 8438
1640 8451
1653 8454
1668 8448
1678 8430
1691 8386
1701 8374
1720 8374
1730 8380
1736 8396
1734 8411
1724 8431
1715 8439
1705 8439
1701 8443
1701 8453
1705 8457
1715 8457
1725 8450
1743 8433
1748 8416
1744 8383
1736 8366
1716 8354
1706 8353
1687 8365
1676 8384
1664 8420
1653 8434
1637 8434
1631 8424
1627 8392
1631 8381
1648 8374
1655 8368
1655 8359
1651 8355
1 1
1 1
1 1
1 1
1 1
1 1
1 1
1 1
1 1
1 1
1 1
1 1
1 1
1 1
1 1
1 1
1 1
1 1
1 1
1 1
1 1
3 1 0 0 0 32 50 0 20 0.000 0 0 0 14
1952 8401
1939 8410
1928 8431
1924 8454
1928 8492
1936 8511
1957 8524
1966 8524
1987 8511
1995 8492
1998 8454
1995 8431
1984 8410
1971 8401
1 1
1 1
1 1
1 1
1 1
1 1
1 1
3 1 0 0 0 33 49 0 20 0.000 0 0 0 12
1967 8411
1976 8421
1989 8450
1990 8466
1979 8497
1969 8508
1954 8508
1944 8497
1933 8466
1934 8450
1947 8421
1956 8411
1 1
1 1
1 1
1 1
1 1
1 1
3 1 0 0 0 32 50 0 20 0.000 0 0 0 30
2093 8401
2081 8406
2069 8419
2064 8428
2064 8437
2072 8434
2091 8416
2104 8412
2115 8418
2119 8428
2119 8446
2107 8466
2076 8495
2064 8510
2064 8519
2080 8522
2121 8522
2138 8519
2138 8510
2128 8507
2105 8509
2093 8508
2085 8504
2092 8494
2117 8474
2130 8457
2137 8437
2134 8422
2122 8407
2110 8401
1 1
1 1
1 1
1 1
1 1
1 1
1 1
1 1
1 1
1 1
1 1
1 1
1 1
1 1
1 1
3 1 0 0 0 32 50 0 20 0.000 0 0 0 16
2099 8792
2089 8796
2068 8808
2064 8823
2064 8872
2069 8895
2081 8907
2093 8912
2111 8912
2123 8904
2134 8884
2138 8864
2138 8833
2131 8814
2115 8798
2106 8792
1 1
1 1
1 1
1 1
1 1
1 1
1 1
1 1
3 1 0 0 0 33 49 0 20 0.000 0 0 0 14
2106 8801
2115 8811
2125 8838
2126 8859
2120 8884
2113 8896
2104 8902
2094 8899
2079 8887
2073 8872
2073 8847
2077 8829
2088 8809
2096 8801
1 1
1 1
1 1
1 1
1 1
1 1
1 1
3 1 0 0 0 32 50 0 20 0.000 0 0 0 12
3399 8888
3391 8892
3391 8912
3394 8912
3415 8895
3423 8895
3450 8909
3456 8910
3456 8898
3451 8893
3438 8892
3424 8890
1 1
1 1
1 1
1 1
1 1
1 1
3 1 0 0 0 32 50 0 20 0.000 0 0 0 16
2202 8986
2190 8995
2179 9014
2175 9036
2175 9071
2180 9090
2192 9102
2205 9107
2223 9107
2234 9099
2245 9079
2249 9060
2249 9033
2245 9014
2234 8995
2222 8986
1 1
1 1
1 1
1 1
1 1
1 1
1 1
1 1
3 1 0 0 0 33 49 0 20 0.000 0 0 0 12
2217 8996
2227 9006
2240 9035
2240 9051
2230 9082
2220 9093
2205 9093
2195 9082
2184 9051
2184 9035
2198 9006
2207 8996
1 1
1 1
1 1
1 1
1 1
1 1
3 1 0 0 0 32 50 0 20 0.000 0 0 0 28
2808 8986
2796 8991
2784 9004
2779 9013
2779 9022
2787 9019
2815 8994
2818 8994
2845 9021
2843 9025
2794 9076
2779 9095
2779 9104
2795 9107
2836 9107
2853 9103
2853 9094
2840 9092
2810 9097
2797 9096
2797 9089
2807 9079
2832 9059
2845 9042
2852 9022
2849 9007
2837 8992
2825 8986
1 1
1 1
1 1
1 1
1 1
1 1
1 1
1 1
1 1
1 1
1 1
1 1
1 1
1 1
3 1 0 0 0 32 50 0 20 0.000 0 0 0 15
3433 8984
3386 9049
3373 9071
3373 9077
3385 9079
3421 9079
3429 9084
3430 9108
3431 9109
3438 9090
3445 9081
3458 9072
3458 9068
3444 9059
3438 9040
0
1 1
1 1
1 1
1 1
1 1
1 1
1 1
3 1 0 0 0 33 49 0 20 0.000 0 0 0 10
3427 9014
3429 9024
3429 9049
3422 9061
3405 9068
3396 9069
3392 9064
3397 9052
3414 9025
3423 9014
1 1
1 1
1 1
1 1
1 1
3 1 0 0 0 32 50 0 20 0.000 0 0 0 24
4020 8986
4008 8993
3990 9012
3986 9029
3989 9077
3997 9095
4018 9109
4027 9109
4048 9096
4055 9080
4055 9040
4052 9038
4009 9038
3995 9035
3995 9029
4001 9019
4019 8995
4024 8993
4040 9009
4049 9014
4058 9014
4057 9008
4044 8993
4034 8986
1 1
1 1
1 1
1 1
1 1
1 1
1 1
1 1
1 1
1 1
1 1
1 1
3 1 0 0 0 33 49 0 20 0.000 0 0 0 12
4032 9042
4042 9048
4048 9064
4048 9076
4042 9092
4034 9098
4020 9098
4010 9091
4001 9073
3999 9060
4004 9047
4013 9042
1 1
1 1
1 1
1 1
1 1
1 1
3 1 0 0 0 32 50 0 20 0.000 0 0 0 14
4617 8986
4606 8992
4598 9004
4594 9029
4590 9094
4592 9098
4626 9107
4642 9104
4659 9090
4662 9074
4657 9024
4653 9001
4647 8991
4636 8986
1 1
1 1
1 1
1 1
1 1
1 1
1 1
3 1 0 0 0 33 49 0 20 0.000 0 0 0 10
4636 9000
4642 9009
4645 9028
4640 9033
4617 9033
4608 9027
4608 9014
4611 9005
4618 8998
4625 8997
1 1
1 1
1 1
1 1
1 1
3 1 0 0 0 33 49 0 20 0.000 0 0 0 12
4636 9051
4646 9055
4652 9065
4652 9075
4646 9091
4636 9098
4617 9098
4607 9091
4601 9075
4601 9065
4607 9055
4617 9051
1 1
1 1
1 1
1 1
1 1
1 1
3 1 0 0 0 32 50 0 20 0.000 0 0 0 12
5201 8987
5189 8996
5163 9024
5163 9026
5191 9016
5193 9021
5193 9086
5197 9107
5207 9107
5211 9081
5211 9014
5208 8987
1 1
1 1
1 1
1 1
1 1
1 1
3 1 0 0 0 32 50 0 20 0.000 0 0 0 16
5274 8986
5263 8995
5253 9014
5249 9036
5249 9071
5254 9090
5266 9102
5278 9107
5296 9107
5308 9099
5319 9079
5323 9059
5323 9028
5316 9009
5300 8993
5288 8986
1 1
1 1
1 1
1 1
1 1
1 1
1 1
1 1
3 1 0 0 0 33 49 0 20 0.000 0 0 0 12
5291 8996
5300 9007
5310 9035
5311 9055
5302 9082
5292 9093
5278 9093
5268 9082
5257 9051
5258 9035
5271 9006
5280 8996
1 1
1 1
1 1
1 1
1 1
1 1
3 1 0 0 0 32 50 0 20 0.000 0 0 0 12
5811 8987
5800 8996
5772 9019
5770 9025
5794 9016
5796 9021
5796 9086
5801 9107
5811 9107
5815 9081
5815 9014
5814 8987
1 1
1 1
1 1
1 1
1 1
1 1
3 1 0 0 0 32 50 0 20 0.000 0 0 0 28
5881 8986
5869 8991
5857 9004
5852 9013
5852 9022
5861 9019
5888 8994
5891 8994
5918 9021
5917 9025
5867 9076
5852 9095
5852 9104
5869 9107
5910 9107
5926 9104
5926 9095
5919 9091
5901 9091
5888 9091
5873 9089
5877 9082
5905 9059
5919 9042
5925 9022
5923 9007
5911 8992
5899 8986
1 1
1 1
1 1
1 1
1 1
1 1
1 1
1 1
1 1
1 1
1 1
1 1
1 1
1 1
3 1 0 0 0 32 50 0 20 0.000 0 0 0 15
6507 8984
6460 9049
6446 9071
6446 9077
6459 9079
6494 9079
6502 9084
6503 9108
6505 9109
6512 9090
6519 9081
6532 9072
6532 9068
6518 9059
6511 9040
0
1 1
1 1
1 1
1 1
1 1
1 1
1 1
3 1 0 0 0 33 49 0 20 0.000 0 0 0 10
6502 9028
6502 9040
6499 9057
6490 9065
6472 9067
6465 9066
6465 9062
6472 9049
6490 9023
6498 9016
1 1
1 1
1 1
1 1
1 1
3 1 0 0 0 32 50 0 20 0.000 0 0 0 26
7094 8986
7082 8993
7066 9009
7059 9031
7059 9069
7064 9090
7077 9102
7089 9107
7106 9107
7118 9101
7131 9085
7133 9070
7124 9034
7119 9031
7081 9037
7069 9036
7069 9030
7075 9019
7093 8995
7098 8993
7113 9009
7123 9014
7132 9014
7131 9008
7118 8993
7107 8986
1 1
1 1
1 1
1 1
1 1
1 1
1 1
1 1
1 1
1 1
1 1
1 1
1 1
3 1 0 0 0 33 49 0 20 0.000 0 0 0 12
7106 9042
7115 9048
7121 9064
7121 9076
7115 9092
7108 9098
7095 9098
7085 9092
7073 9078
7071 9066
7077 9049
7087 9042
1 1
1 1
1 1
1 1
1 1
1 1
3 1 0 0 0 32 50 0 20 0.000 0 0 0 12
7615 8987
7603 8996
7577 9024
7577 9026
7605 9016
7607 9021
7607 9086
7611 9107
7622 9107
7626 9081
7626 9014
7623 8987
1 1
1 1
1 1
1 1
1 1
1 1
3 1 0 0 0 32 50 0 20 0.000 0 0 0 14
7691 8986
7680 8992
7670 9004
7667 9028
7667 9079
7672 9094
7696 9109
7704 9109
7727 9094
7733 9079
7733 9035
7729 9012
7721 8994
7710 8986
1 1
1 1
1 1
1 1
1 1
1 1
1 1
3 1 0 0 0 33 49 0 20 0.000 0 0 0 10
7709 9000
7715 9009
7719 9028
7714 9033
7690 9033
7681 9027
7681 9014
7684 9005
7691 8998
7699 8997
1 1
1 1
1 1
1 1
1 1
3 1 0 0 0 33 49 0 20 0.000 0 0 0 12
7710 9051
7720 9055
7726 9065
7725 9075
7719 9091
7709 9098
7691 9098
7681 9091
7675 9075
7674 9065
7680 9055
7690 9051
1 1
1 1
1 1
1 1
1 1
1 1
3 1 0 0 0 32 50 0 20 0.000 0 0 0 30
8203 8986
8191 8991
8179 9004
8174 9013
8174 9022
8182 9019
8201 9001
8214 8997
8225 9003
8229 9013
8229 9031
8217 9051
8186 9080
8174 9095
8174 9104
8191 9107
8235 9107
8247 9104
8240 9092
8232 9089
8220 9090
8210 9090
8195 9089
8199 9081
8227 9059
8240 9042
8247 9022
8244 9007
8232 8992
8220 8986
1 1
1 1
1 1
1 1
1 1
1 1
1 1
1 1
1 1
1 1
1 1
1 1
1 1
1 1
1 1
3 1 0 0 0 32 50 0 20 0.000 0 0 0 16
8294 8986
8281 8995
8271 9014
8266 9036
8266 9071
8271 9090
8284 9102
8296 9107
8314 9107
8326 9099
8336 9079
8341 9060
8341 9033
8336 9014
8326 8995
8313 8986
1 1
1 1
1 1
1 1
1 1
1 1
1 1
1 1
3 1 0 0 0 33 49 0 20 0.000 0 0 0 12
8309 8996
8318 9006
8331 9035
8332 9051
8321 9082
8311 9093
8296 9093
8286 9082
8275 9051
8276 9035
8289 9006
8298 8996
1 1
1 1
1 1
1 1
1 1
1 1
3 1 0 0 0 32 50 0 20 0.000 0 0 0 12
6408 8996
6396 9003
6371 9023
6371 9025
6398 9016
6400 9021
6400 9090
6404 9106
6414 9099
6419 9074
6419 9018
6415 8996
1 1
1 1
1 1
1 1
1 1
1 1
3 1 0 0 0 32 50 0 20 0.000 0 0 0 12
7011 8996
7000 9003
6975 9023
6974 9025
7001 9016
7004 9021
7004 9086
7008 9107
7018 9107
7022 9082
7022 9021
7019 8996
1 1
1 1
1 1
1 1
1 1
1 1
3 1 0 0 0 32 50 0 20 0.000 0 0 0 12
4953 9212
4938 9214
4968 9220
4970 9225
4970 9313
4974 9339
4985 9339
4989 9313
4989 9222
4989 9220
5028 9214
5015 9212
1 1
1 1
1 1
1 1
1 1
1 1
3 1 0 0 0 32 50 0 20 0.000 0 0 0 14
5372 9208
5363 9222
5348 9259
5342 9281
5342 9299
5350 9324
5371 9364
5376 9373
5370 9352
5365 9329
5360 9291
5362 9262
5374 9229
5377 9214
1 1
1 1
1 1
1 1
1 1
1 1
1 1
3 1 0 0 0 32 50 0 20 0.000 0 0 0 26
5422 9226
5417 9211
5410 9218
5406 9248
5406 9313
5411 9339
5421 9339
5425 9329
5425 9303
5429 9293
5440 9293
5449 9303
5460 9329
5469 9339
5478 9339
5481 9336
5477 9328
5470 9313
5450 9275
5451 9271
5482 9248
5482 9246
5460 9246
5448 9256
5430 9287
5430 9286
1 1
1 1
1 1
1 1
1 1
1 1
1 1
1 1
1 1
1 1
1 1
1 1
1 1
3 1 0 0 0 32 50 0 20 0.000 0 0 0 14
5498 9205
5498 9205
5509 9233
5513 9263
5513 9314
5510 9345
5500 9371
5501 9377
5512 9370
5521 9352
5533 9316
5536 9287
5529 9254
5520 9232
1 1
1 1
1 1
1 1
1 1
1 1
1 1
3 1 0 0 0 32 50 0 20 0.000 0 0 0 29
5137 9244
5122 9243
5089 9251
5086 9258
5082 9322
5084 9339
5096 9339
5100 9322
5100 9276
5105 9263
5123 9256
5133 9259
5142 9273
5144 9292
5142 9326
5144 9339
5151 9339
5156 9322
5160 9267
5164 9260
5194 9260
5199 9268
5209 9344
5211 9265
5207 9247
5193 9242
5181 9244
5161 9254
5150 9254
1 1
1 1
1 1
1 1
1 1
1 1
1 1
1 1
1 1
1 1
1 1
0
1 1
1 1
1 1
3 1 0 0 0 32 50 0 20 0.000 0 0 0 26
5285 9241
5270 9245
5247 9261
5239 9276
5239 9306
5244 9322
5257 9334
5271 9339
5293 9339
5307 9333
5320 9318
5321 9311
5312 9311
5303 9316
5292 9328
5280 9330
5264 9324
5258 9315
5258 9297
5267 9293
5310 9293
5323 9288
5323 9275
5320 9265
5312 9254
5302 9247
1 1
1 1
1 1
1 1
1 1
1 1
1 1
1 1
1 1
1 1
1 1
1 1
1 1
3 1 0 0 0 33 49 0 20 0.000 0 0 0 10
5297 9256
5304 9262
5304 9278
5296 9284
5268 9284
5258 9280
5258 9272
5261 9265
5267 9259
5278 9256
1 1
1 1
1 1
1 1
1 1
3 1 0 0 0 32 50 0 20 0.000 0 0 0 8
5048 9246
5044 9267
5044 9318
5048 9339
5059 9339
5063 9318
5063 9267
5059 9246
1 1
1 1
1 1
1 1
-6
