# Supplementary material for: Robust MPC for polytopic uncertain systems via a high-rate network with the round-robin scheduling
Source: PeerJ Comput Sci. 2023 Mar 10;9:e1269. doi: 10.7717/peerj-cs.1269 (PMC10280437; doi:10.7717/peerj-cs.1269)
Supplement: Supplemental Information 1 [file peerj-cs-09-1269-s001.zip › Computer Code/LMI_kaihuan_wending.m]

clear;
clc;

t_final = 20; 

x0=[-5;5]; %Ô­Ê¼×´Ì¬³õÊ¼Öµ 
x=x0;
x_open=x0;   %¿ª»·³õÊ¼×´Ì¬

% A1 = [0.9481 0;0 0.9481];
% A2 = [0.8279 0.032;0.049 0.29];
% B1 = [0.5 0.6;0.0562 0.0569];
% B2=B1;

A1 = [0.9481 0 ; 0 0.9481];
A2 = [0.9643 0 ; 0 0.8986];
B1 = -14*[0.512 0.0154;0.0862 0.4692];
B2=B1;

[n,m] = size(B1);  

C1 = [1.5 0;0 1.5];
C2 = C1;

%¹«Ê½47
Q1 = [3 0;0 3];
Q2 = [3 0;0 3];
Q3 = [3 0;0 3];
R = 0.01*[0.05 0;0 0.05]; 
% R = 0.1*[0.1 0;0 1]; 

y_tilde0 = [0.5;0.5]; %
y0 = [-3;3];
y=y0;
u_bar = 55;     %ÊäÈëÔ¼Êø
x_bar = 950;    %×´Ì¬Ô¼Êø

T=(C1)'*(inv(C1*(C1)'));

t = 1:t_final;

%RRÐ­Òé
I = [1 0;0 1];
Phi = [1 0;0 0];   %
Phib = I-Phi;   %

xk_open=zeros(2,t_final);
xk = zeros(2,t_final);
uk = zeros(2,t_final);  
Jk = zeros(1,t_final);
tilde_yk=zeros(2,t_final);
yk=zeros(2,t_final);

V=[1 0;0 0];
V1=[1 0;0 0];
V2=[0 0;0 1];
v1=[1 0;0 0];
v11=[1 0;0 0];
v12=[0 0;0 1];
v2=[0 0;0 0];

modek = zeros(1,t_final);

for k=t
    xk_open(:,k)=x_open;
    xk(:,k) = x; 
 for ks=1:1:3
  if mod(ks,2)==1
    V=V1;
    v1=v12;
  end   
    if mod(ks,2)==0
    V=V2;
    v1=v11;
    end
    
    tic % ±íÊ¾¿ªÊ¼µÄÊ±¼ä
    setlmis([ ]);
    
    [Q_1p_un,nQ_1p_un,sQ_1p_un] = lmivar(1,[2,1]);   %lmivarÓÃÀ´ÃèÊö³öÏÖÔÚÏßÐÔ¾ØÕó²»µÈÊ½ÖÐµÄ¾ØÕó±äÁ¿
    [Q_2p_un,nQ_2p_un,sQ_2p_un] = lmivar(1,[2,1]);
    [Q_3p_un,nQ_3p_un,sQ_3p_un] = lmivar(1,[2,1]);
    [Q_p_un,nQ_p_un,sQ_p_un] = lmivar(3,[sQ_1p_un, zeros(2,4);zeros(2),sQ_2p_un,zeros(2);zeros(2,4),sQ_3p_un]); 
    [X_P1r_co_un,m_P1r_co_un,P1r_co_un]=lmivar(1,[2 1]);%Qr
    [X_P2r_co_un,m_P2r_co_un,P2r_co_un]=lmivar(1,[2 1]);
    [X_P3r_co_un,m_P3r_co_un,P3r_co_un]=lmivar(1,[2 1]);
    [X_P1t_co_un,m_P1t_co_un,P1t_co_un]=lmivar(1,[2 1]);%Qt
    [X_P2t_co_un,m_P2t_co_un,P2t_co_un]=lmivar(1,[2 1]);
    [X_P3t_co_un,m_P3t_co_un,P3t_co_un]=lmivar(1,[2 1]);
    [X_Q1r_co_un,m_Q1r_co_un,Q1r_co_un]=lmivar(1,[2 1]);%Qr_head
    [X_Q2r_co_un,m_Q2r_co_un,Q2r_co_un]=lmivar(1,[2 1]);
    [X_Q3r_co_un,m_Q3r_co_un,Q3r_co_un]=lmivar(1,[2 1]);
    [S1_un,nW1_un,sW1_un] = lmivar(1,[1,1]);   
    [S2_un,nW2_un,sW2_un] = lmivar(1,[1,1]);
    [S_un,nW_un,sW_un] = lmivar(3,[sW1_un,0;0,sW2_un]);
    r_un = lmivar(1,[1,1]);    
    
    %ËùÇóµÄ¾ØÕó±äÁ¿ÊÇÕý¶¨µÄ
    Wlmi01=newlmi;
    lmiterm([-Wlmi01 1 1 X_P1r_co_un],1,1);
    Wlmi02=newlmi;
    lmiterm([-Wlmi02 1 1 X_P2r_co_un],1,1);
    Wlmi03=newlmi;
    lmiterm([-Wlmi03 1 1 X_P3r_co_un],1,1);
    Wlmi04=newlmi;
    lmiterm([-Wlmi04 1 1 X_P1t_co_un],1,1);
    Wlmi05=newlmi;
    lmiterm([-Wlmi05 1 1 X_P2t_co_un],1,1);
    Wlmi06=newlmi;
    lmiterm([-Wlmi06 1 1 X_P3t_co_un],1,1);
    Wlmi07=newlmi;
    lmiterm([-Wlmi07 1 1 X_Q1r_co_un],1,1);
    Wlmi08=newlmi;
    lmiterm([-Wlmi08 1 1 X_Q2r_co_un],1,1);
    Wlmi09=newlmi;
    lmiterm([-Wlmi09 1 1 X_Q3r_co_un],1,1);
    
    %µÚÒ»¸öÔ¼ÊøÌõ¼þÊ½16
    lmi_016=newlmi;
    lmiterm([-lmi_016 1 1 S_un],T,1,'s'); 
    lmiterm([-lmi_016 1 1 X_P1r_co_un],-1,1);
    lmiterm([-lmi_016 2 2 S_un],1,1,'s');
    lmiterm([-lmi_016 2 2 X_P2r_co_un],-1,1);   
    lmiterm([-lmi_016 3 3 S_un],1,1,'s');
    lmiterm([-lmi_016 3 3 X_P3r_co_un],-1,1);
    lmiterm([-lmi_016 4 1 S_un],sqrtm(Q1)*T,1);
    lmiterm([-lmi_016 4 4 r_un],1,1);
    lmiterm([-lmi_016 5 2 S_un],sqrtm(Q2),1);
    lmiterm([-lmi_016 5 5 r_un],1,1);
    lmiterm([-lmi_016 6 3 S_un],sqrtm(Q3),1);%
    lmiterm([-lmi_016 6 6 r_un],1,1);
    lmiterm([-lmi_016 7 1 S_un],A1*T,1);
    lmiterm([-lmi_016 7 7 X_P1t_co_un],1,1);
    lmiterm([-lmi_016 8 1 S_un],C1*T,1);%
    lmiterm([-lmi_016 8 8 X_P2t_co_un],1,1);
    lmiterm([-lmi_016 9 1 S_un],V*C1*T,1);%
    lmiterm([-lmi_016 9 2 S_un],v1,1);%
    lmiterm([-lmi_016 9 3 S_un],v2,1);%
    lmiterm([-lmi_016 9 9 X_P3t_co_un],1,1);

    lmi_031=newlmi;  %
    lmiterm([-lmi_031 1 1 0],eye(1));  
    lmiterm([-lmi_031 2 1 0],x_open);
    lmiterm([-lmi_031 2 2 S_un],1,1);

    lmi_032=newlmi;
    lmiterm([-lmi_032 1 1 0],2);
    lmiterm([-lmi_032 2 1 0],y0);
    lmiterm([-lmi_032 2 2 X_P2r_co_un],1,1);
    lmiterm([-lmi_032 3 1 0],y_tilde0);
    lmiterm([-lmi_032 3 3 X_P3r_co_un],1,1);

    lmi_034=newlmi;
    lmiterm([-lmi_034 1 1 X_P1r_co_un],1,1);  
    lmiterm([-lmi_034 1 1 X_Q1r_co_un],-1,1);
  
    lmi_0341=newlmi;
    lmiterm([-lmi_0341 1 1 X_P1r_co_un],1,1);  
    lmiterm([-lmi_0341 1 1 S_un],-1,1);
 
    lmi_0342=newlmi;
    lmiterm([-lmi_0342 1 1 X_P2r_co_un],1,1);  
    lmiterm([-lmi_0342 1 1 X_Q2r_co_un],-1,1);
   
    lmi_0343=newlmi;
    lmiterm([-lmi_0343 1 1 X_P3r_co_un],1,1);  
    lmiterm([-lmi_0343 1 1 X_Q3r_co_un],-1,1);

%     lmi_44=newlmi;
%     lmiterm([-lmi_44 1 1 0],eye(2));  
%     lmiterm([-lmi_44 2 1 X_Yr_co_un'],1,1); 
%     lmiterm([-lmi_44 2 2 S_un],u_bar*u_bar,1); 

    lmi_045=newlmi;
    lmiterm([-lmi_045 1 1 0],eye(2));  
    lmiterm([-lmi_045 2 1 X_P1r_co_un],1,1); 
    lmiterm([-lmi_045 2 2 X_P1r_co_un],x_bar*x_bar,1); 

    plwsys=getlmis;
    
    options=[1e-5,0,0,0,0];
    c=[1 zeros(1,38)];
    [gamma_coopt_un,xopt]=mincx(plwsys,c,options);
    P1r_coopt_un=dec2mat(plwsys,xopt,X_P1r_co_un);
    P2r_coopt_un=dec2mat(plwsys,xopt,X_P2r_co_un);
    P3r_coopt_un=dec2mat(plwsys,xopt,X_P3r_co_un);
    P1t_coopt_un=dec2mat(plwsys,xopt,X_P1t_co_un);
    P2t_coopt_un=dec2mat(plwsys,xopt,X_P2t_co_un);
    P3t_coopt_un=dec2mat(plwsys,xopt,X_P3t_co_un);
    Q1r_coopt_un=dec2mat(plwsys,xopt,X_Q1r_co_un);
    Q2r_coopt_un=dec2mat(plwsys,xopt,X_Q2r_co_un);
    Q3r_coopt_un=dec2mat(plwsys,xopt,X_Q3r_co_un);
    Q_popt_un = dec2mat(plwsys,xopt,Q_p_un);
    S_popt_un = dec2mat(plwsys,xopt,S_un);
    
    %ÓÐ¿ØÖÆ
    setlmis([ ]);
    
    [Q_1p,nQ_1p,sQ_1p] = lmivar(1,[2,1]);   %lmivarÓÃÀ´ÃèÊö³öÏÖÔÚÏßÐÔ¾ØÕó²»µÈÊ½ÖÐµÄ¾ØÕó±äÁ¿
    [Q_2p,nQ_2p,sQ_2p] = lmivar(1,[2,1]);
    [Q_3p,nQ_3p,sQ_3p] = lmivar(1,[2,1]);
    [Q_p,nQ_p,sQ_p] = lmivar(3,[sQ_1p, zeros(2,4);zeros(2),sQ_2p,zeros(2);zeros(2,4),sQ_3p]); 
    [X_P1r_co,m_P1r_co,P1r_co]=lmivar(1,[2 1]);%Qr
    [X_P2r_co,m_P2r_co,P2r_co]=lmivar(1,[2 1]);
    [X_P3r_co,m_P3r_co,P3r_co]=lmivar(1,[2 1]);
    [X_P1t_co,m_P1t_co,P1t_co]=lmivar(1,[2 1]);%Qt
    [X_P2t_co,m_P2t_co,P2t_co]=lmivar(1,[2 1]);
    [X_P3t_co,m_P3t_co,P3t_co]=lmivar(1,[2 1]);
    [X_Q1r_co,m_Q1r_co,Q1r_co]=lmivar(1,[2 1]);%Qr_head
    [X_Q2r_co,m_Q2r_co,Q2r_co]=lmivar(1,[2 1]);
    [X_Q3r_co,m_Q3r_co,Q3r_co]=lmivar(1,[2 1]);
    [X_Yr_co,m_Yr_co,Yr_co]=lmivar(2,[2 2]);%Y2r
    [S1,nW1,sW1] = lmivar(1,[1,1]);   %
    [S2,nW2,sW2] = lmivar(1,[1,1]);
    [S,nW,sW] = lmivar(3,[sW1,0;0,sW2]);
    r = lmivar(1,[1,1]);    %
    
    %ËùÇóµÄ¾ØÕó±äÁ¿ÊÇÕý¶¨µÄ
    Wlmi1=newlmi;
    lmiterm([-Wlmi1 1 1 X_P1r_co],1,1);
    Wlmi2=newlmi;
    lmiterm([-Wlmi2 1 1 X_P2r_co],1,1);
    Wlmi3=newlmi;
    lmiterm([-Wlmi3 1 1 X_P3r_co],1,1);
    Wlmi4=newlmi;
    lmiterm([-Wlmi4 1 1 X_P1t_co],1,1);
    Wlmi5=newlmi;
    lmiterm([-Wlmi5 1 1 X_P2t_co],1,1);
    Wlmi6=newlmi;
    lmiterm([-Wlmi6 1 1 X_P3t_co],1,1);
    Wlmi7=newlmi;
    lmiterm([-Wlmi7 1 1 X_Q1r_co],1,1);
    Wlmi8=newlmi;
    lmiterm([-Wlmi8 1 1 X_Q2r_co],1,1);
    Wlmi9=newlmi;
    lmiterm([-Wlmi9 1 1 X_Q3r_co],1,1);
    
    %µÚÒ»¸öÔ¼ÊøÌõ¼þÊ½16
    lmi_16=newlmi;
    lmiterm([-lmi_16 1 1 S],T,1,'s'); 
    lmiterm([-lmi_16 1 1 X_P1r_co],-1,1);
    lmiterm([-lmi_16 2 2 S],1,1,'s');
    lmiterm([-lmi_16 2 2 X_P2r_co],-1,1);   
    lmiterm([-lmi_16 3 3 S],1,1,'s');
    lmiterm([-lmi_16 3 3 X_P3r_co],-1,1);
    lmiterm([-lmi_16 4 1 S],sqrtm(Q1)*T,1);
    lmiterm([-lmi_16 4 4 r],1,1);
    lmiterm([-lmi_16 5 2 S],sqrtm(Q2),1);
    lmiterm([-lmi_16 5 5 r],1,1);
    lmiterm([-lmi_16 6 3 S],sqrtm(Q3),1);%
    lmiterm([-lmi_16 6 6 r],1,1);
    lmiterm([-lmi_16 7 1 X_Yr_co],sqrtm(R),V);%
    lmiterm([-lmi_16 7 2 X_Yr_co],sqrtm(R),v1);%
    lmiterm([-lmi_16 7 3 X_Yr_co],sqrtm(R),v2);%
    lmiterm([-lmi_16 7 7 r],1,1);
    lmiterm([-lmi_16 8 1 S],A1*T,1);
    lmiterm([-lmi_16 8 1 X_Yr_co],B1*V,1);%V
    lmiterm([-lmi_16 8 2 X_Yr_co],B1*v1,1);%v1
    lmiterm([-lmi_16 8 3 X_Yr_co],B1*v2,1);%v3
    lmiterm([-lmi_16 8 8 X_P1t_co],1,1);
    lmiterm([-lmi_16 9 1 S],C1*T,1);%
    lmiterm([-lmi_16 9 9 X_P2t_co],1,1);
    lmiterm([-lmi_16 10 1 S],V*C1*T,1);%
    lmiterm([-lmi_16 10 2 S],v1,1);%
    lmiterm([-lmi_16 10 3 S],v2,1);%
    lmiterm([-lmi_16 10 10 X_P3t_co],1,1);

    lmi_31=newlmi;  %
    lmiterm([-lmi_31 1 1 0],eye(1));  
    lmiterm([-lmi_31 2 1 0],x);
    lmiterm([-lmi_31 2 2 S],1,1);
%     
    lmi_32=newlmi;
    lmiterm([-lmi_32 1 1 0],2);
    lmiterm([-lmi_32 2 1 0],y0);
    lmiterm([-lmi_32 2 2 X_P2r_co],1,1);
    lmiterm([-lmi_32 3 1 0],y_tilde0);
    lmiterm([-lmi_32 3 3 X_P3r_co],1,1);
%     
    lmi_34=newlmi;
    lmiterm([-lmi_34 1 1 X_P1r_co],1,1);  
    lmiterm([-lmi_34 1 1 X_Q1r_co],-1,1);
%     
    lmi_341=newlmi;
    lmiterm([-lmi_341 1 1 X_P1r_co],1,1);  
    lmiterm([-lmi_341 1 1 S],-1,1);
%     
    lmi_342=newlmi;
    lmiterm([-lmi_342 1 1 X_P2r_co],1,1);  
    lmiterm([-lmi_342 1 1 X_Q2r_co],-1,1);
%     
    lmi_343=newlmi;
    lmiterm([-lmi_343 1 1 X_P3r_co],1,1);  
    lmiterm([-lmi_343 1 1 X_Q3r_co],-1,1);

    lmi_44=newlmi;
    lmiterm([-lmi_44 1 1 0],eye(2));  
    lmiterm([-lmi_44 2 1 X_Yr_co'],1,1); 
    lmiterm([-lmi_44 2 2 S],u_bar*u_bar,1); 

    lmi_45=newlmi;
    lmiterm([-lmi_45 1 1 0],eye(2));  
    lmiterm([-lmi_45 2 1 X_P1r_co],1,1); 
    lmiterm([-lmi_45 2 2 X_P1r_co],x_bar*x_bar,1); 

    plwsys=getlmis;
    
    options=[1e-5,0,0,0,0];
    c=[1 zeros(1,42)];
    [gamma_coopt,xopt]=mincx(plwsys,c,options);
    P1r_coopt=dec2mat(plwsys,xopt,X_P1r_co);
    P2r_coopt=dec2mat(plwsys,xopt,X_P2r_co);
    P3r_coopt=dec2mat(plwsys,xopt,X_P3r_co);
    P1t_coopt=dec2mat(plwsys,xopt,X_P1t_co);
    P2t_coopt=dec2mat(plwsys,xopt,X_P2t_co);
    P3t_coopt=dec2mat(plwsys,xopt,X_P3t_co);
    Q1r_coopt=dec2mat(plwsys,xopt,X_Q1r_co);
    Q2r_coopt=dec2mat(plwsys,xopt,X_Q2r_co);
    Q3r_coopt=dec2mat(plwsys,xopt,X_Q3r_co);
    Yr_coopt=dec2mat(plwsys,xopt,X_Yr_co);
    Q_popt = dec2mat(plwsys,xopt,Q_p);
    S_popt = dec2mat(plwsys,xopt,S);
    Fr = Yr_coopt/S_popt;
    
    lambda1 = rand(1);
    lambda2 = 1-lambda1;
    A = lambda1*A1+lambda2*A2;
    B = lambda1*B1+lambda2*B2;
    C = lambda1*C1+lambda2*C2;
    
%%%%%%%%%%%%%%%%%%%%%%%%%%%%%%%%%%%%%%%%%%%%%%%%%%%%%%%%%%%%%%%%%%%%%%%
    
    y_tilde = V*y + (I-V)*y_tilde0;%¹«Ê½Æß
    
    u = Fr*y_tilde;%¹«Ê½¾Å
    
    %¿ª»·ÏµÍ³
    x_open_temp=A*x_open;
    
    %±Õ»·ÏµÍ³
    x_temp = A*x+ B*u;%¹«Ê½1
    y = C*x; 

    x_open=x_open_temp;
    x=x_temp;
    y_tilde0 = y_tilde;
   
    %RRÐ­Òé
    tilde_yk(:,ks)=y_tilde0;
    tilde_y_temp=Phi*y+Phib*y_tilde0;
    y_tilde0=tilde_y_temp;
    
    yk(:,ks)=y;
    uk(:,k)=u;

    if (Phi(1,1)==1)
     mode = 1;
    elseif(Phi(1,1)~=1)
     mode = 2;
    end
     modek(:,k) = mode;
 end
    theta1 = (y(1,1)-y_tilde0(1,1))^2;
    theta2 = (y(2,1)-y_tilde0(2,1))^2;
 
     if (theta1 >= theta2)     
         Phi = [1 0;0 0];
     elseif (theta1 < theta2)  
         Phi = [0 0; 0 1];
     end
         Phib = eye(2) - Phi;
end
%%%%%%%%%%%%%%%%%%%%%%%%%%%%%%%%%%%%%%%%%%%%%%%%%%%%%%%%%%%%%%%%%%%%%%%%%%%

    %¿ª»·±Õ»·ÏµÍ³¶Ô±È
    figure(1);
    subplot(2,1,1)
    plot(t-1,xk_open(1,:),'b-.',t-1,xk(1,:),'r--');
    legend('the open-loop system','the closed-loop system');
    xlabel('Time(k)'), ylabel('x1'); 
    subplot(2,1,2)
    plot(t-1,xk_open(2,:),'b-.',t-1,xk(2,:),'r--');
    legend('the open-loop system','the closed-loop system');
    xlabel('Time(k)'), ylabel('x2'); 
    %Ê±¼ä¼ä¸ôd²»Í¬Ê±µÄ×´Ì¬¶Ô±È
    figure(2);
    subplot(2,1,1)
    plot(t-1,xk(1,:),'c-o');
    legend('d=3');
    xlabel('Time(k)'),ylabel('State value x_1' ,'FontSize',10,'Rotation',90);
    subplot(2,1,2)
    plot(t-1,xk(2,:),'m-x');
    legend('d=3');
    xlabel('Time(k)'),ylabel('State value x_2' ,'FontSize',10,'Rotation',90);
    %ÐÅºÅ×ª»»
    figure (3); 
    stairs(modek,'b','LineWidth',1.25);
    axis([0 t_final 0 3])
    set(gca,'ytick', [0 1 2 3])
    legend({'Switching signal $$\vartheta(k)$$'},'Interpreter','latex');
    xlabel({'Time  step $$(k)$$'},'Interpreter','latex');
    ylabel({'Switching  signal'},'Interpreter','latex');
    
